# Supplementary material for: A chemical reaction controlled by light-activated molecular switches based on hetero-cyclopentanediyls
Source: Chem Sci. 2019 Feb 18;10(12):3486–93. doi: 10.1039/c8sc04893b (PMC6430090; doi:10.1039/c8sc04893b)
Supplement: Supplementary file 2 [file SC-010-C8SC04893B-s002.cif]

# Electronic Supplementary Material (ESI) for Chemical Science.
# This journal is © The Royal Society of Chemistry 2019

####################################################################### 
# 
# This file contains crystal structure data downloaded from the 
# Cambridge Structural Database (CSD) hosted by the Cambridge 
# Crystallographic Data Centre (CCDC).
# 
# Full information about CCDC data access policies and citation 
# guidelines are available at http://www.ccdc.cam.ac.uk/access/V1 
# 
# Audit and citation data items may have been added by the CCDC. 
# Please retain this information to preserve the provenance of 
# this file and to allow appropriate attribution of the data. 
# 
#######################################################################

data_jb_ez16_sq
_database_code_depnum_ccdc_archive 'CCDC 1869014'
loop_
_audit_author_name
_audit_author_address
'Jonas Bresien'
;University of Rostock
Germany
;
_audit_update_record             
;
2018-09-21 deposited with the CCDC.	2019-02-18 downloaded from the CCDC.
;

_vrf_CHEMW03_jb_ez16_sq          
;
PROBLEM: WARNING: The ratio of given/expected molecular weight as
RESPONSE: PLATON/SQUEEZE was used to treat a heavily disordered 
fluorobenzene molecule in the unit cell. It was removed from the 
model, but included in the empirical formula. Additional PLATON/SQUEEZE 
details appear in _refine_special_details.
;
_audit_creation_method           SHELXL-2013

#==============================================================================

# CHEMICAL DATA

_chemical_name_systematic        
;
 ?
;
_chemical_name_common            ?
_chemical_melting_point          ?
_chemical_formula_moiety         'C57 H59 N3 P2, 0.5 (C6 H5 F)'
_chemical_formula_sum            'C60 H61.50 F0.50 N3 P2'
_chemical_formula_weight         896.06

loop_
_atom_type_symbol
_atom_type_description
_atom_type_scat_dispersion_real
_atom_type_scat_dispersion_imag
_atom_type_scat_source
C C 0.0033 0.0016 'International Tables Vol C Tables 4.2.6.8 and 6.1.1.4'
H H 0.0000 0.0000 'International Tables Vol C Tables 4.2.6.8 and 6.1.1.4'
N N 0.0061 0.0033 'International Tables Vol C Tables 4.2.6.8 and 6.1.1.4'
P P 0.1023 0.0942 'International Tables Vol C Tables 4.2.6.8 and 6.1.1.4'
F F 0.0171 0.0103 'International Tables Vol C Tables 4.2.6.8 and 6.1.1.4'

#==============================================================================

# CRYSTAL DATA

_space_group_crystal_system      triclinic
_space_group_IT_number           2
_space_group_name_H-M_alt        'P -1'
_space_group_name_Hall           '-P 1'

_shelx_space_group_comment       
;
The symmetry employed for this shelxl refinement is uniquely defined
by the following loop, which should always be used as a source of
symmetry information in preference to the above space-group names.
They are only intended as comments.
;

loop_
_space_group_symop_operation_xyz
'x, y, z'
'-x, -y, -z'

_cell_length_a                   10.7104(4)
_cell_length_b                   13.0233(5)
_cell_length_c                   20.6386(8)
_cell_angle_alpha                87.872(2)
_cell_angle_beta                 83.020(2)
_cell_angle_gamma                65.815(2)
_cell_volume                     2606.38(18)
_cell_formula_units_Z            2
_cell_measurement_temperature    298(2)
_cell_measurement_reflns_used    9917
_cell_measurement_theta_min      2.42
_cell_measurement_theta_max      27.25

_exptl_crystal_description       block
_exptl_crystal_colour            blue
_exptl_crystal_density_meas      ?
_exptl_crystal_density_method    'not measured'
_exptl_crystal_density_diffrn    1.142
_exptl_crystal_F_000             954
_exptl_transmission_factor_min   ?
_exptl_transmission_factor_max   ?
_exptl_crystal_size_max          0.570
_exptl_crystal_size_mid          0.120
_exptl_crystal_size_min          0.110
_exptl_absorpt_coefficient_mu    0.125
_shelx_estimated_absorpt_T_min   0.932
_shelx_estimated_absorpt_T_max   0.986
_exptl_absorpt_correction_type   multi-scan
_exptl_absorpt_correction_T_min  0.6466
_exptl_absorpt_correction_T_max  0.7457
_exptl_absorpt_process_details   '(SADABS; Sheldrick, 2014)'

#==============================================================================

# EXPERIMENTAL DATA

_exptl_special_details           
;
 ?
;

_diffrn_ambient_temperature      298(2)
_diffrn_radiation_wavelength     0.71073
_diffrn_radiation_type           MoK\a
_diffrn_radiation_source         'microfocus sealed tube'
_diffrn_radiation_monochromator  multilayer
_diffrn_measurement_device_type  'Bruker D8 Quest CMOS diffractometer'
_diffrn_measurement_method       'phi and omega scans'
_diffrn_detector_area_resol_mean ?
_diffrn_reflns_number            86492
_diffrn_reflns_av_unetI/netI     0.0340
_diffrn_reflns_av_R_equivalents  0.0691
_diffrn_reflns_limit_h_min       -13
_diffrn_reflns_limit_h_max       13
_diffrn_reflns_limit_k_min       -16
_diffrn_reflns_limit_k_max       16
_diffrn_reflns_limit_l_min       -25
_diffrn_reflns_limit_l_max       25
_diffrn_reflns_theta_min         2.099
_diffrn_reflns_theta_max         26.000
_diffrn_reflns_theta_full        25.242
_diffrn_measured_fraction_theta_max 0.998
_diffrn_measured_fraction_theta_full 0.998
_diffrn_reflns_Laue_measured_fraction_max 0.998
_diffrn_reflns_Laue_measured_fraction_full 0.998
_diffrn_reflns_point_group_measured_fraction_max 0.998
_diffrn_reflns_point_group_measured_fraction_full 0.998
_reflns_number_total             10222
_reflns_number_gt                7846
_reflns_threshold_expression     'I > 2\s(I)'
_reflns_Friedel_coverage         0.000
_reflns_Friedel_fraction_max     .
_reflns_Friedel_fraction_full    .

_reflns_special_details          
;
 Reflections were merged by SHELXL according to the crystal
 class for the calculation of statistics and refinement.
 
 Structure factors included contributions from the .fab file.
 
 _reflns_Friedel_fraction is defined as the number of unique
 Friedel pairs measured divided by the number that would be
 possible theoretically, ignoring centric projections and
 systematic absences.
;

_computing_data_collection       'Bruker Apex V7.51A'
_computing_cell_refinement       'Bruker Apex V7.51A'
_computing_data_reduction        'Bruker SAINT'
_computing_structure_solution    'Bruker SHELXTL'
_computing_structure_refinement  'SHELXL-2013 (Sheldrick, 2013)'
_computing_molecular_graphics    'ORTEP-3v2.01 (Farrugia, 1997)'
_computing_publication_material  SHELXL-2013

#==============================================================================

# REFINEMENT DATA 

_refine_special_details          
;All H atoms were positioned geometrically and refined using a riding model, 
 with C---H = 0.98 (methyl groups), 0.99\%A (methylene groups), 
 1.00\%A (methine groups) or 0.95 \%A (aryl CH) and with <i>U</i>~iso~(H) = 
 1.5 times <i>U</i>~eq~(C) (methyl groups) or with <i>U</i>~iso~(H) = 1.2 times 
 <i>U</i>~eq~(C) (methylene  groups, aryl CH, methine groups). Torsion angles 
 of all methyl groups were allowed to refine.
 
 The co-crystallized fluorobenzene molecule was found to be heavily disorderd
 and was excluded from the model using PLATON/SQUEEZE. 
 
 Refinement of F^2^ against ALL reflections.  The weighted R-factor wR and
 goodness of fit S are based on F^2^, conventional R-factors R are based
 on F, with F set to zero for negative F^2^. The threshold expression of
 F^2^ > 2\s(F^2^) is used only for calculating R-factors(gt) etc. and is
 not relevant to the choice of reflections for refinement.  R-factors based
 on F^2^ are statistically about twice as large as those based on F, and R-
 factors based on ALL data will be even larger.,SQUEEZE
;

_refine_ls_structure_factor_coef Fsqd
_refine_ls_matrix_type           full
_refine_ls_weighting_scheme      calc
_refine_ls_weighting_details     
'w=1/[\s^2^(Fo^2^)+(0.0568P)^2^+1.0443P] where P=(Fo^2^+2Fc^2^)/3'
_atom_sites_solution_primary     iterative
_atom_sites_solution_secondary   difmap
_atom_sites_solution_hydrogens   geom
_refine_ls_hydrogen_treatment    constr
_refine_ls_extinction_method     none
_refine_ls_extinction_coef       .
_refine_ls_number_reflns         10222
_refine_ls_number_parameters     574
_refine_ls_number_restraints     0
_refine_ls_R_factor_all          0.0654
_refine_ls_R_factor_gt           0.0456
_refine_ls_wR_factor_ref         0.1296
_refine_ls_wR_factor_gt          0.1139
_refine_ls_goodness_of_fit_ref   1.045
_refine_ls_restrained_S_all      1.045
_refine_ls_shift/su_max          0.002
_refine_ls_shift/su_mean         0.000

#==============================================================================

# ATOMIC COORDINATES AND DISPLACEMENT PARAMETERS

loop_
_atom_site_label
_atom_site_type_symbol
_atom_site_fract_x
_atom_site_fract_y
_atom_site_fract_z
_atom_site_U_iso_or_equiv
_atom_site_adp_type
_atom_site_occupancy
_atom_site_site_symmetry_order
_atom_site_calc_flag
_atom_site_refinement_flags_posn
_atom_site_refinement_flags_adp
_atom_site_refinement_flags_occupancy
_atom_site_disorder_assembly
_atom_site_disorder_group
P1 P 0.56815(4) 0.72321(4) 0.73743(2) 0.03317(12) Uani 1 1 d . . . . .
P2 P 0.86053(5) 0.57501(4) 0.70499(3) 0.04130(14) Uani 1 1 d . . . . .
N1 N 0.72834(14) 0.70721(12) 0.71631(7) 0.0301(3) Uani 1 1 d . . . . .
N2 N 0.60674(14) 0.58488(11) 0.74142(7) 0.0288(3) Uani 1 1 d . . . . .
N3 N 0.77591(16) 0.40068(12) 0.72890(8) 0.0387(4) Uani 1 1 d . . . . .
C1 C 0.76367(17) 0.80429(14) 0.71060(8) 0.0304(4) Uani 1 1 d . . . . .
C2 C 0.80501(18) 0.83539(15) 0.64859(9) 0.0352(4) Uani 1 1 d . . . . .
C3 C 0.8481(2) 0.92312(17) 0.64506(10) 0.0454(5) Uani 1 1 d . . . . .
H3 H 0.8782 0.9436 0.6045 0.055 Uiso 1 1 calc R U . . .
C4 C 0.8473(2) 0.98020(17) 0.69992(11) 0.0509(5) Uani 1 1 d . . . . .
H4 H 0.8769 1.0382 0.6965 0.061 Uiso 1 1 calc R U . . .
C5 C 0.8020(2) 0.95044(17) 0.75994(10) 0.0471(5) Uani 1 1 d . . . . .
H5 H 0.7996 0.9902 0.7969 0.057 Uiso 1 1 calc R U . . .
C6 C 0.75982(18) 0.86236(15) 0.76682(9) 0.0357(4) Uani 1 1 d . . . . .
C7 C 0.79325(19) 0.78641(16) 0.58635(9) 0.0371(4) Uani 1 1 d . . . . .
C8 C 0.6653(2) 0.83238(17) 0.56163(9) 0.0424(4) Uani 1 1 d . . . . .
C9 C 0.6547(2) 0.7911(2) 0.50211(10) 0.0517(5) Uani 1 1 d . . . . .
H9 H 0.5707 0.8222 0.4850 0.062 Uiso 1 1 calc R U . . .
C10 C 0.7640(3) 0.7058(2) 0.46760(10) 0.0562(6) Uani 1 1 d . . . . .
C11 C 0.8892(2) 0.6646(2) 0.49223(10) 0.0555(6) Uani 1 1 d . . . . .
H11 H 0.9642 0.6079 0.4691 0.067 Uiso 1 1 calc R U . . .
C12 C 0.9073(2) 0.70446(18) 0.55014(10) 0.0453(5) Uani 1 1 d . . . . .
C13 C 0.5420(2) 0.9251(2) 0.59703(12) 0.0567(6) Uani 1 1 d . . . . .
H13A H 0.4751 0.9617 0.5673 0.085 Uiso 1 1 calc R U . . .
H13B H 0.5700 0.9789 0.6141 0.085 Uiso 1 1 calc R U . . .
H13C H 0.5021 0.8940 0.6323 0.085 Uiso 1 1 calc R U . . .
C14 C 0.7456(4) 0.6593(3) 0.40499(13) 0.0833(9) Uani 1 1 d . . . . .
H14A H 0.6761 0.7177 0.3835 0.125 Uiso 1 1 calc R U . . .
H14B H 0.7180 0.5985 0.4149 0.125 Uiso 1 1 calc R U . . .
H14C H 0.8311 0.6322 0.3769 0.125 Uiso 1 1 calc R U . . .
C15 C 1.0487(2) 0.6617(2) 0.57217(12) 0.0606(6) Uani 1 1 d . . . . .
H15A H 1.1110 0.5992 0.5450 0.091 Uiso 1 1 calc R U . . .
H15B H 1.0445 0.6380 0.6167 0.091 Uiso 1 1 calc R U . . .
H15C H 1.0808 0.7208 0.5689 0.091 Uiso 1 1 calc R U . . .
C16 C 0.7096(2) 0.83942(16) 0.83443(9) 0.0402(4) Uani 1 1 d . . . . .
C17 C 0.8005(2) 0.76136(18) 0.87346(10) 0.0477(5) Uani 1 1 d . . . . .
C18 C 0.7534(3) 0.7505(2) 0.93818(11) 0.0617(6) Uani 1 1 d . . . . .
H18 H 0.8133 0.6974 0.9640 0.074 Uiso 1 1 calc R U . . .
C19 C 0.6212(3) 0.8154(2) 0.96534(11) 0.0680(7) Uani 1 1 d . . . . .
C20 C 0.5340(3) 0.8923(2) 0.92636(12) 0.0664(7) Uani 1 1 d . . . . .
H20 H 0.4446 0.9368 0.9442 0.080 Uiso 1 1 calc R U . . .
C21 C 0.5743(2) 0.90655(18) 0.86092(10) 0.0509(5) Uani 1 1 d . . . . .
C22 C 0.9489(3) 0.6934(2) 0.84807(12) 0.0647(6) Uani 1 1 d . . . . .
H22A H 0.9553 0.6745 0.8029 0.097 Uiso 1 1 calc R U . . .
H22B H 0.9844 0.6256 0.8727 0.097 Uiso 1 1 calc R U . . .
H22C H 1.0016 0.7366 0.8524 0.097 Uiso 1 1 calc R U . . .
C23 C 0.5714(4) 0.8008(3) 1.03576(13) 0.1065(13) Uani 1 1 d . . . . .
H23A H 0.5120 0.8731 1.0548 0.160 Uiso 1 1 calc R U . . .
H23B H 0.6492 0.7663 1.0599 0.160 Uiso 1 1 calc R U . . .
H23C H 0.5216 0.7539 1.0371 0.160 Uiso 1 1 calc R U . . .
C24 C 0.4738(3) 0.9930(2) 0.82067(13) 0.0704(7) Uani 1 1 d . . . . .
H24A H 0.4998 1.0551 0.8126 0.106 Uiso 1 1 calc R U . . .
H24B H 0.3829 1.0195 0.8439 0.106 Uiso 1 1 calc R U . . .
H24C H 0.4748 0.9596 0.7798 0.106 Uiso 1 1 calc R U . . .
C25 C 0.49783(17) 0.54459(14) 0.75350(8) 0.0312(4) Uani 1 1 d . . . . .
C26 C 0.49695(18) 0.47268(15) 0.80588(9) 0.0353(4) Uani 1 1 d . . . . .
C27 C 0.3961(2) 0.43012(18) 0.81187(11) 0.0507(5) Uani 1 1 d . . . . .
H27 H 0.3948 0.3813 0.8457 0.061 Uiso 1 1 calc R U . . .
C28 C 0.2984(2) 0.4584(2) 0.76902(12) 0.0627(7) Uani 1 1 d . . . . .
H28 H 0.2345 0.4265 0.7729 0.075 Uiso 1 1 calc R U . . .
C29 C 0.2960(2) 0.5339(2) 0.72066(12) 0.0582(6) Uani 1 1 d . . . . .
H29 H 0.2275 0.5554 0.6930 0.070 Uiso 1 1 calc R U . . .
C30 C 0.39440(19) 0.57924(16) 0.71214(9) 0.0405(4) Uani 1 1 d . . . . .
C31 C 0.58867(19) 0.44435(15) 0.85871(9) 0.0367(4) Uani 1 1 d . . . . .
C32 C 0.5766(2) 0.52918(17) 0.90197(9) 0.0437(5) Uani 1 1 d . . . . .
C33 C 0.6557(3) 0.5003(2) 0.95395(10) 0.0570(6) Uani 1 1 d . . . . .
H33 H 0.6489 0.5570 0.9821 0.068 Uiso 1 1 calc R U . . .
C34 C 0.7431(3) 0.3918(2) 0.96516(11) 0.0628(6) Uani 1 1 d . . . . .
C35 C 0.7495(2) 0.3087(2) 0.92370(12) 0.0595(6) Uani 1 1 d . . . . .
H35 H 0.8059 0.2342 0.9317 0.071 Uiso 1 1 calc R U . . .
C36 C 0.6747(2) 0.33203(17) 0.87022(10) 0.0463(5) Uani 1 1 d . . . . .
C37 C 0.4788(3) 0.64944(19) 0.89601(11) 0.0596(6) Uani 1 1 d . . . . .
H37A H 0.5272 0.6907 0.8738 0.089 Uiso 1 1 calc R U . . .
H37B H 0.4402 0.6816 0.9388 0.089 Uiso 1 1 calc R U . . .
H37C H 0.4062 0.6532 0.8717 0.089 Uiso 1 1 calc R U . . .
C38 C 0.8323(4) 0.3642(3) 1.02034(15) 0.1011(11) Uani 1 1 d . . . . .
H38A H 0.8538 0.2880 1.0336 0.152 Uiso 1 1 calc R U . . .
H38B H 0.7835 0.4144 1.0566 0.152 Uiso 1 1 calc R U . . .
H38C H 0.9160 0.3728 1.0058 0.152 Uiso 1 1 calc R U . . .
C39 C 0.6924(3) 0.23638(18) 0.82613(12) 0.0612(6) Uani 1 1 d . . . . .
H39A H 0.6687 0.2648 0.7837 0.092 Uiso 1 1 calc R U . . .
H39B H 0.6331 0.2010 0.8441 0.092 Uiso 1 1 calc R U . . .
H39C H 0.7865 0.1823 0.8225 0.092 Uiso 1 1 calc R U . . .
C40 C 0.37280(19) 0.66606(17) 0.66007(10) 0.0417(4) Uani 1 1 d . . . . .
C41 C 0.4397(2) 0.63700(18) 0.59686(10) 0.0472(5) Uani 1 1 d . . . . .
C42 C 0.3961(3) 0.7150(2) 0.54739(11) 0.0549(6) Uani 1 1 d . . . . .
H42 H 0.4386 0.6951 0.5049 0.066 Uiso 1 1 calc R U . . .
C43 C 0.2919(2) 0.8208(2) 0.55941(12) 0.0551(6) Uani 1 1 d . . . . .
C44 C 0.2316(2) 0.84945(19) 0.62284(12) 0.0541(6) Uani 1 1 d . . . . .
H44 H 0.1634 0.9214 0.6318 0.065 Uiso 1 1 calc R U . . .
C45 C 0.2693(2) 0.77424(18) 0.67380(11) 0.0477(5) Uani 1 1 d . . . . .
C46 C 0.5564(3) 0.5242(2) 0.58211(12) 0.0748(8) Uani 1 1 d . . . . .
H46A H 0.5899 0.5190 0.5365 0.112 Uiso 1 1 calc R U . . .
H46B H 0.5246 0.4660 0.5929 0.112 Uiso 1 1 calc R U . . .
H46C H 0.6295 0.5155 0.6075 0.112 Uiso 1 1 calc R U . . .
C47 C 0.2446(3) 0.9043(2) 0.50505(14) 0.0788(8) Uani 1 1 d . . . . .
H47A H 0.2951 0.8701 0.4642 0.118 Uiso 1 1 calc R U . . .
H47B H 0.2609 0.9696 0.5133 0.118 Uiso 1 1 calc R U . . .
H47C H 0.1480 0.9261 0.5032 0.118 Uiso 1 1 calc R U . . .
C48 C 0.1980(3) 0.8111(2) 0.74188(13) 0.0707(7) Uani 1 1 d . . . . .
H48A H 0.1631 0.8916 0.7457 0.106 Uiso 1 1 calc R U . . .
H48B H 0.2625 0.7770 0.7730 0.106 Uiso 1 1 calc R U . . .
H48C H 0.1230 0.7882 0.7503 0.106 Uiso 1 1 calc R U . . .
C49 C 0.74717(17) 0.50644(14) 0.72702(8) 0.0309(4) Uani 1 1 d . . . . .
C50 C 0.9150(2) 0.32183(15) 0.71921(11) 0.0459(5) Uani 1 1 d . . . . .
C51 C 1.0082(2) 0.30725(18) 0.76450(12) 0.0548(6) Uani 1 1 d . . . . .
C52 C 1.1385(3) 0.2184(2) 0.75416(16) 0.0802(9) Uani 1 1 d . . . . .
H52 H 1.2011 0.2072 0.7840 0.096 Uiso 1 1 calc R U . . .
C53 C 1.1763(3) 0.1472(3) 0.7010(2) 0.1024(12) Uani 1 1 d . . . . .
H53 H 1.2631 0.0882 0.6953 0.123 Uiso 1 1 calc R U . . .
C54 C 1.0858(4) 0.1636(2) 0.65651(17) 0.0872(10) Uani 1 1 d . . . . .
H54 H 1.1132 0.1168 0.6198 0.105 Uiso 1 1 calc R U . . .
C55 C 0.9536(3) 0.24879(18) 0.66470(12) 0.0599(6) Uani 1 1 d . . . . .
C56 C 0.9734(2) 0.3812(2) 0.82361(12) 0.0635(6) Uani 1 1 d . . . . .
H56A H 1.0055 0.4397 0.8143 0.095 Uiso 1 1 calc R U . . .
H56B H 1.0170 0.3372 0.8593 0.095 Uiso 1 1 calc R U . . .
H56C H 0.8753 0.4143 0.8351 0.095 Uiso 1 1 calc R U . . .
C57 C 0.8549(3) 0.2637(2) 0.61711(14) 0.0816(8) Uani 1 1 d . . . . .
H57A H 0.8322 0.3355 0.5967 0.122 Uiso 1 1 calc R U . . .
H57B H 0.7727 0.2601 0.6393 0.122 Uiso 1 1 calc R U . . .
H57C H 0.8958 0.2050 0.5844 0.122 Uiso 1 1 calc R U . . .

loop_
_atom_site_aniso_label
_atom_site_aniso_U_11
_atom_site_aniso_U_22
_atom_site_aniso_U_33
_atom_site_aniso_U_23
_atom_site_aniso_U_13
_atom_site_aniso_U_12
P1 0.0320(2) 0.0283(2) 0.0413(3) 0.00302(19) -0.00554(19) -0.01433(18)
P2 0.0330(2) 0.0331(3) 0.0573(3) 0.0042(2) 0.0013(2) -0.0151(2)
N1 0.0349(7) 0.0303(7) 0.0295(7) 0.0041(6) -0.0063(6) -0.0175(6)
N2 0.0318(7) 0.0288(7) 0.0294(7) 0.0028(6) -0.0054(6) -0.0158(6)
N3 0.0431(8) 0.0274(8) 0.0453(9) 0.0000(7) 0.0004(7) -0.0155(7)
C1 0.0325(8) 0.0287(9) 0.0353(9) 0.0069(7) -0.0096(7) -0.0170(7)
C2 0.0373(9) 0.0383(10) 0.0361(10) 0.0107(8) -0.0115(7) -0.0205(8)
C3 0.0533(12) 0.0474(11) 0.0477(12) 0.0191(9) -0.0146(9) -0.0319(10)
C4 0.0658(13) 0.0412(11) 0.0627(14) 0.0139(10) -0.0196(11) -0.0367(10)
C5 0.0639(13) 0.0396(11) 0.0496(12) 0.0019(9) -0.0156(10) -0.0305(10)
C6 0.0419(10) 0.0330(9) 0.0367(10) 0.0040(7) -0.0104(8) -0.0185(8)
C7 0.0462(10) 0.0431(10) 0.0324(9) 0.0127(8) -0.0098(8) -0.0283(9)
C8 0.0480(11) 0.0471(11) 0.0402(11) 0.0133(9) -0.0135(8) -0.0265(9)
C9 0.0612(13) 0.0656(14) 0.0434(12) 0.0173(10) -0.0234(10) -0.0379(12)
C10 0.0761(16) 0.0701(15) 0.0369(11) 0.0045(10) -0.0098(11) -0.0441(13)
C11 0.0627(14) 0.0635(14) 0.0421(12) -0.0035(10) 0.0033(10) -0.0299(12)
C12 0.0479(11) 0.0540(12) 0.0394(11) 0.0071(9) -0.0026(9) -0.0274(10)
C13 0.0514(12) 0.0580(14) 0.0608(14) 0.0127(11) -0.0209(11) -0.0195(11)
C14 0.116(2) 0.101(2) 0.0520(15) -0.0074(14) -0.0183(15) -0.060(2)
C15 0.0448(12) 0.0745(16) 0.0609(14) 0.0024(12) -0.0029(10) -0.0238(11)
C16 0.0571(12) 0.0378(10) 0.0338(10) -0.0033(8) -0.0076(8) -0.0267(9)
C17 0.0674(13) 0.0471(12) 0.0393(11) 0.0029(9) -0.0157(10) -0.0318(11)
C18 0.103(2) 0.0612(15) 0.0385(12) 0.0090(10) -0.0224(13) -0.0486(15)
C19 0.120(2) 0.0660(16) 0.0372(12) -0.0096(11) 0.0043(14) -0.0605(17)
C20 0.0875(18) 0.0597(15) 0.0553(15) -0.0225(12) 0.0189(13) -0.0389(14)
C21 0.0659(14) 0.0434(12) 0.0465(12) -0.0103(9) -0.0005(10) -0.0261(10)
C22 0.0673(15) 0.0699(16) 0.0571(14) 0.0120(12) -0.0277(12) -0.0236(13)
C23 0.200(4) 0.103(2) 0.0414(15) -0.0156(15) 0.0217(19) -0.095(3)
C24 0.0637(15) 0.0546(15) 0.0756(17) -0.0114(13) -0.0033(13) -0.0071(12)
C25 0.0352(9) 0.0307(9) 0.0340(9) 0.0007(7) -0.0055(7) -0.0195(7)
C26 0.0403(9) 0.0360(9) 0.0353(10) 0.0028(7) -0.0046(7) -0.0214(8)
C27 0.0593(13) 0.0542(13) 0.0544(13) 0.0158(10) -0.0102(10) -0.0391(11)
C28 0.0608(14) 0.0759(16) 0.0782(17) 0.0215(13) -0.0222(12) -0.0530(13)
C29 0.0565(13) 0.0707(15) 0.0695(15) 0.0216(12) -0.0297(11) -0.0441(12)
C30 0.0425(10) 0.0437(11) 0.0435(11) 0.0077(8) -0.0120(8) -0.0244(9)
C31 0.0450(10) 0.0392(10) 0.0323(9) 0.0064(8) -0.0043(8) -0.0242(8)
C32 0.0552(12) 0.0495(12) 0.0341(10) 0.0020(8) -0.0030(8) -0.0299(10)
C33 0.0746(15) 0.0725(16) 0.0375(11) -0.0012(10) -0.0104(10) -0.0425(13)
C34 0.0674(15) 0.0862(19) 0.0457(13) 0.0168(12) -0.0214(11) -0.0397(14)
C35 0.0619(14) 0.0582(14) 0.0592(14) 0.0247(12) -0.0186(11) -0.0242(11)
C36 0.0560(12) 0.0414(11) 0.0458(11) 0.0115(9) -0.0065(9) -0.0251(10)
C37 0.0816(16) 0.0476(13) 0.0473(13) -0.0083(10) 0.0014(11) -0.0259(12)
C38 0.102(2) 0.144(3) 0.0690(19) 0.0249(19) -0.0466(17) -0.054(2)
C39 0.0784(16) 0.0386(12) 0.0676(15) 0.0079(11) -0.0068(12) -0.0260(11)
C40 0.0421(10) 0.0471(11) 0.0477(11) 0.0108(9) -0.0205(9) -0.0267(9)
C41 0.0598(12) 0.0484(12) 0.0441(12) 0.0060(9) -0.0207(10) -0.0294(10)
C42 0.0743(15) 0.0632(15) 0.0432(12) 0.0109(10) -0.0234(11) -0.0405(13)
C43 0.0642(14) 0.0574(14) 0.0625(15) 0.0226(11) -0.0350(12) -0.0381(12)
C44 0.0475(12) 0.0469(12) 0.0732(16) 0.0161(11) -0.0243(11) -0.0212(10)
C45 0.0404(10) 0.0519(12) 0.0576(13) 0.0111(10) -0.0163(9) -0.0236(9)
C46 0.100(2) 0.0606(16) 0.0509(14) -0.0040(12) -0.0193(14) -0.0167(15)
C47 0.098(2) 0.0770(18) 0.0787(18) 0.0394(15) -0.0489(16) -0.0461(16)
C48 0.0514(13) 0.0721(17) 0.0719(17) 0.0082(13) -0.0004(12) -0.0110(12)
C49 0.0342(9) 0.0316(9) 0.0278(9) 0.0006(7) -0.0028(7) -0.0146(7)
C50 0.0478(11) 0.0276(9) 0.0574(13) 0.0060(9) 0.0073(9) -0.0145(8)
C51 0.0433(11) 0.0429(12) 0.0697(15) 0.0170(11) -0.0004(10) -0.0120(9)
C52 0.0524(14) 0.0597(16) 0.105(2) 0.0243(16) -0.0052(14) -0.0018(12)
C53 0.072(2) 0.0547(18) 0.134(3) 0.0088(19) 0.015(2) 0.0136(15)
C54 0.095(2) 0.0378(14) 0.099(2) -0.0106(14) 0.0293(19) -0.0067(14)
C55 0.0733(15) 0.0321(11) 0.0660(15) -0.0038(10) 0.0126(12) -0.0182(11)
C56 0.0524(13) 0.0718(16) 0.0675(16) 0.0139(13) -0.0150(11) -0.0254(12)
C57 0.108(2) 0.0624(17) 0.0720(18) -0.0230(14) 0.0104(16) -0.0358(16)

#==============================================================================

# MOLECULAR STRUCTURE

_geom_special_details            
;
 All esds (except the esd in the dihedral angle between two l.s. planes)
 are estimated using the full covariance matrix.  The cell esds are taken
 into account individually in the estimation of esds in distances, angles
 and torsion angles; correlations between esds in cell parameters are only
 used when they are defined by crystal symmetry.  An approximate (isotropic)
 treatment of cell esds is used for estimating esds involving l.s. planes.
;

loop_
_geom_bond_atom_site_label_1
_geom_bond_atom_site_label_2
_geom_bond_distance
_geom_bond_site_symmetry_2
_geom_bond_publ_flag
P1 N1 1.6459(14) . ?
P1 N2 1.6763(14) . ?
P2 N1 1.7249(15) . ?
P2 C49 1.7896(17) . ?
N1 C1 1.458(2) . ?
N2 C49 1.431(2) . ?
N2 C25 1.456(2) . ?
N3 C49 1.283(2) . ?
N3 C50 1.415(2) . ?
C1 C6 1.396(2) . ?
C1 C2 1.403(2) . ?
C2 C3 1.393(3) . ?
C2 C7 1.496(3) . ?
C3 C4 1.375(3) . ?
C3 H3 0.9300 . ?
C4 C5 1.375(3) . ?
C4 H4 0.9300 . ?
C5 C6 1.392(3) . ?
C5 H5 0.9300 . ?
C6 C16 1.498(3) . ?
C7 C12 1.400(3) . ?
C7 C8 1.404(3) . ?
C8 C9 1.395(3) . ?
C8 C13 1.504(3) . ?
C9 C10 1.379(3) . ?
C9 H9 0.9300 . ?
C10 C11 1.378(3) . ?
C10 C14 1.514(3) . ?
C11 C12 1.386(3) . ?
C11 H11 0.9300 . ?
C12 C15 1.506(3) . ?
C13 H13A 0.9600 . ?
C13 H13B 0.9600 . ?
C13 H13C 0.9600 . ?
C14 H14A 0.9600 . ?
C14 H14B 0.9600 . ?
C14 H14C 0.9600 . ?
C15 H15A 0.9600 . ?
C15 H15B 0.9600 . ?
C15 H15C 0.9600 . ?
C16 C17 1.396(3) . ?
C16 C21 1.403(3) . ?
C17 C18 1.393(3) . ?
C17 C22 1.504(3) . ?
C18 C19 1.377(4) . ?
C18 H18 0.9300 . ?
C19 C20 1.370(4) . ?
C19 C23 1.519(3) . ?
C20 C21 1.396(3) . ?
C20 H20 0.9300 . ?
C21 C24 1.507(3) . ?
C22 H22A 0.9600 . ?
C22 H22B 0.9600 . ?
C22 H22C 0.9600 . ?
C23 H23A 0.9600 . ?
C23 H23B 0.9600 . ?
C23 H23C 0.9600 . ?
C24 H24A 0.9600 . ?
C24 H24B 0.9600 . ?
C24 H24C 0.9600 . ?
C25 C30 1.397(2) . ?
C25 C26 1.405(2) . ?
C26 C27 1.393(3) . ?
C26 C31 1.491(2) . ?
C27 C28 1.378(3) . ?
C27 H27 0.9300 . ?
C28 C29 1.370(3) . ?
C28 H28 0.9300 . ?
C29 C30 1.395(3) . ?
C29 H29 0.9300 . ?
C30 C40 1.498(3) . ?
C31 C32 1.401(3) . ?
C31 C36 1.403(3) . ?
C32 C33 1.393(3) . ?
C32 C37 1.496(3) . ?
C33 C34 1.368(4) . ?
C33 H33 0.9300 . ?
C34 C35 1.380(4) . ?
C34 C38 1.514(3) . ?
C35 C36 1.394(3) . ?
C35 H35 0.9300 . ?
C36 C39 1.505(3) . ?
C37 H37A 0.9600 . ?
C37 H37B 0.9600 . ?
C37 H37C 0.9600 . ?
C38 H38A 0.9600 . ?
C38 H38B 0.9600 . ?
C38 H38C 0.9600 . ?
C39 H39A 0.9600 . ?
C39 H39B 0.9600 . ?
C39 H39C 0.9600 . ?
C40 C41 1.395(3) . ?
C40 C45 1.403(3) . ?
C41 C42 1.394(3) . ?
C41 C46 1.499(3) . ?
C42 C43 1.380(3) . ?
C42 H42 0.9300 . ?
C43 C44 1.380(3) . ?
C43 C47 1.515(3) . ?
C44 C45 1.390(3) . ?
C44 H44 0.9300 . ?
C45 C48 1.509(3) . ?
C46 H46A 0.9600 . ?
C46 H46B 0.9600 . ?
C46 H46C 0.9600 . ?
C47 H47A 0.9600 . ?
C47 H47B 0.9600 . ?
C47 H47C 0.9600 . ?
C48 H48A 0.9600 . ?
C48 H48B 0.9600 . ?
C48 H48C 0.9600 . ?
C50 C51 1.402(3) . ?
C50 C55 1.409(3) . ?
C51 C52 1.398(3) . ?
C51 C56 1.496(4) . ?
C52 C53 1.374(5) . ?
C52 H52 0.9300 . ?
C53 C54 1.363(5) . ?
C53 H53 0.9300 . ?
C54 C55 1.390(4) . ?
C54 H54 0.9300 . ?
C55 C57 1.480(4) . ?
C56 H56A 0.9600 . ?
C56 H56B 0.9600 . ?
C56 H56C 0.9600 . ?
C57 H57A 0.9600 . ?
C57 H57B 0.9600 . ?
C57 H57C 0.9600 . ?

loop_
_geom_angle_atom_site_label_1
_geom_angle_atom_site_label_2
_geom_angle_atom_site_label_3
_geom_angle
_geom_angle_site_symmetry_1
_geom_angle_site_symmetry_3
_geom_angle_publ_flag
N1 P1 N2 94.76(7) . . ?
N1 P2 C49 92.64(7) . . ?
C1 N1 P1 120.82(11) . . ?
C1 N1 P2 118.02(11) . . ?
P1 N1 P2 121.06(8) . . ?
C49 N2 C25 120.05(13) . . ?
C49 N2 P1 119.22(11) . . ?
C25 N2 P1 120.49(11) . . ?
C49 N3 C50 119.85(16) . . ?
C6 C1 C2 121.26(15) . . ?
C6 C1 N1 119.60(14) . . ?
C2 C1 N1 119.12(15) . . ?
C3 C2 C1 117.84(17) . . ?
C3 C2 C7 118.56(16) . . ?
C1 C2 C7 123.37(15) . . ?
C4 C3 C2 121.79(18) . . ?
C4 C3 H3 119.1 . . ?
C2 C3 H3 119.1 . . ?
C3 C4 C5 119.21(18) . . ?
C3 C4 H4 120.4 . . ?
C5 C4 H4 120.4 . . ?
C4 C5 C6 121.75(19) . . ?
C4 C5 H5 119.1 . . ?
C6 C5 H5 119.1 . . ?
C5 C6 C1 118.09(17) . . ?
C5 C6 C16 116.94(16) . . ?
C1 C6 C16 124.94(15) . . ?
C12 C7 C8 119.92(18) . . ?
C12 C7 C2 122.09(16) . . ?
C8 C7 C2 117.76(17) . . ?
C9 C8 C7 118.3(2) . . ?
C9 C8 C13 119.87(18) . . ?
C7 C8 C13 121.79(18) . . ?
C10 C9 C8 122.5(2) . . ?
C10 C9 H9 118.8 . . ?
C8 C9 H9 118.8 . . ?
C11 C10 C9 117.8(2) . . ?
C11 C10 C14 121.6(2) . . ?
C9 C10 C14 120.6(2) . . ?
C10 C11 C12 122.4(2) . . ?
C10 C11 H11 118.8 . . ?
C12 C11 H11 118.8 . . ?
C11 C12 C7 118.89(19) . . ?
C11 C12 C15 119.9(2) . . ?
C7 C12 C15 121.16(19) . . ?
C8 C13 H13A 109.5 . . ?
C8 C13 H13B 109.5 . . ?
H13A C13 H13B 109.5 . . ?
C8 C13 H13C 109.5 . . ?
H13A C13 H13C 109.5 . . ?
H13B C13 H13C 109.5 . . ?
C10 C14 H14A 109.5 . . ?
C10 C14 H14B 109.5 . . ?
H14A C14 H14B 109.5 . . ?
C10 C14 H14C 109.5 . . ?
H14A C14 H14C 109.5 . . ?
H14B C14 H14C 109.5 . . ?
C12 C15 H15A 109.5 . . ?
C12 C15 H15B 109.5 . . ?
H15A C15 H15B 109.5 . . ?
C12 C15 H15C 109.5 . . ?
H15A C15 H15C 109.5 . . ?
H15B C15 H15C 109.5 . . ?
C17 C16 C21 119.98(19) . . ?
C17 C16 C6 120.46(18) . . ?
C21 C16 C6 119.14(18) . . ?
C18 C17 C16 118.8(2) . . ?
C18 C17 C22 119.7(2) . . ?
C16 C17 C22 121.49(19) . . ?
C19 C18 C17 122.4(2) . . ?
C19 C18 H18 118.8 . . ?
C17 C18 H18 118.8 . . ?
C20 C19 C18 117.9(2) . . ?
C20 C19 C23 120.6(3) . . ?
C18 C19 C23 121.4(3) . . ?
C19 C20 C21 122.6(2) . . ?
C19 C20 H20 118.7 . . ?
C21 C20 H20 118.7 . . ?
C20 C21 C16 118.4(2) . . ?
C20 C21 C24 120.1(2) . . ?
C16 C21 C24 121.6(2) . . ?
C17 C22 H22A 109.5 . . ?
C17 C22 H22B 109.5 . . ?
H22A C22 H22B 109.5 . . ?
C17 C22 H22C 109.5 . . ?
H22A C22 H22C 109.5 . . ?
H22B C22 H22C 109.5 . . ?
C19 C23 H23A 109.5 . . ?
C19 C23 H23B 109.5 . . ?
H23A C23 H23B 109.5 . . ?
C19 C23 H23C 109.5 . . ?
H23A C23 H23C 109.5 . . ?
H23B C23 H23C 109.5 . . ?
C21 C24 H24A 109.5 . . ?
C21 C24 H24B 109.5 . . ?
H24A C24 H24B 109.5 . . ?
C21 C24 H24C 109.5 . . ?
H24A C24 H24C 109.5 . . ?
H24B C24 H24C 109.5 . . ?
C30 C25 C26 120.91(15) . . ?
C30 C25 N2 118.60(15) . . ?
C26 C25 N2 120.49(14) . . ?
C27 C26 C25 117.72(17) . . ?
C27 C26 C31 116.70(16) . . ?
C25 C26 C31 125.42(15) . . ?
C28 C27 C26 121.81(19) . . ?
C28 C27 H27 119.1 . . ?
C26 C27 H27 119.1 . . ?
C29 C28 C27 119.49(19) . . ?
C29 C28 H28 120.3 . . ?
C27 C28 H28 120.3 . . ?
C28 C29 C30 121.27(19) . . ?
C28 C29 H29 119.4 . . ?
C30 C29 H29 119.4 . . ?
C29 C30 C25 118.55(17) . . ?
C29 C30 C40 114.94(17) . . ?
C25 C30 C40 126.45(16) . . ?
C32 C31 C36 119.61(18) . . ?
C32 C31 C26 119.37(17) . . ?
C36 C31 C26 120.58(17) . . ?
C33 C32 C31 118.9(2) . . ?
C33 C32 C37 118.3(2) . . ?
C31 C32 C37 122.77(18) . . ?
C34 C33 C32 122.5(2) . . ?
C34 C33 H33 118.7 . . ?
C32 C33 H33 118.7 . . ?
C33 C34 C35 117.9(2) . . ?
C33 C34 C38 121.1(3) . . ?
C35 C34 C38 121.1(3) . . ?
C34 C35 C36 122.5(2) . . ?
C34 C35 H35 118.8 . . ?
C36 C35 H35 118.8 . . ?
C35 C36 C31 118.6(2) . . ?
C35 C36 C39 118.8(2) . . ?
C31 C36 C39 122.62(19) . . ?
C32 C37 H37A 109.5 . . ?
C32 C37 H37B 109.5 . . ?
H37A C37 H37B 109.5 . . ?
C32 C37 H37C 109.5 . . ?
H37A C37 H37C 109.5 . . ?
H37B C37 H37C 109.5 . . ?
C34 C38 H38A 109.5 . . ?
C34 C38 H38B 109.5 . . ?
H38A C38 H38B 109.5 . . ?
C34 C38 H38C 109.5 . . ?
H38A C38 H38C 109.5 . . ?
H38B C38 H38C 109.5 . . ?
C36 C39 H39A 109.5 . . ?
C36 C39 H39B 109.5 . . ?
H39A C39 H39B 109.5 . . ?
C36 C39 H39C 109.5 . . ?
H39A C39 H39C 109.5 . . ?
H39B C39 H39C 109.5 . . ?
C41 C40 C45 120.18(18) . . ?
C41 C40 C30 121.11(18) . . ?
C45 C40 C30 118.12(19) . . ?
C42 C41 C40 118.7(2) . . ?
C42 C41 C46 120.4(2) . . ?
C40 C41 C46 120.91(19) . . ?
C43 C42 C41 122.1(2) . . ?
C43 C42 H42 119.0 . . ?
C41 C42 H42 119.0 . . ?
C42 C43 C44 118.2(2) . . ?
C42 C43 C47 121.5(2) . . ?
C44 C43 C47 120.3(2) . . ?
C43 C44 C45 122.1(2) . . ?
C43 C44 H44 118.9 . . ?
C45 C44 H44 118.9 . . ?
C44 C45 C40 118.7(2) . . ?
C44 C45 C48 119.2(2) . . ?
C40 C45 C48 122.12(19) . . ?
C41 C46 H46A 109.5 . . ?
C41 C46 H46B 109.5 . . ?
H46A C46 H46B 109.5 . . ?
C41 C46 H46C 109.5 . . ?
H46A C46 H46C 109.5 . . ?
H46B C46 H46C 109.5 . . ?
C43 C47 H47A 109.5 . . ?
C43 C47 H47B 109.5 . . ?
H47A C47 H47B 109.5 . . ?
C43 C47 H47C 109.5 . . ?
H47A C47 H47C 109.5 . . ?
H47B C47 H47C 109.5 . . ?
C45 C48 H48A 109.5 . . ?
C45 C48 H48B 109.5 . . ?
H48A C48 H48B 109.5 . . ?
C45 C48 H48C 109.5 . . ?
H48A C48 H48C 109.5 . . ?
H48B C48 H48C 109.5 . . ?
N3 C49 N2 119.02(15) . . ?
N3 C49 P2 128.64(13) . . ?
N2 C49 P2 112.28(12) . . ?
C51 C50 C55 120.2(2) . . ?
C51 C50 N3 122.64(19) . . ?
C55 C50 N3 116.8(2) . . ?
C52 C51 C50 118.2(2) . . ?
C52 C51 C56 118.9(2) . . ?
C50 C51 C56 122.89(19) . . ?
C53 C52 C51 121.6(3) . . ?
C53 C52 H52 119.2 . . ?
C51 C52 H52 119.2 . . ?
C54 C53 C52 119.7(3) . . ?
C54 C53 H53 120.2 . . ?
C52 C53 H53 120.2 . . ?
C53 C54 C55 121.5(3) . . ?
C53 C54 H54 119.2 . . ?
C55 C54 H54 119.2 . . ?
C54 C55 C50 118.7(3) . . ?
C54 C55 C57 121.0(3) . . ?
C50 C55 C57 120.2(2) . . ?
C51 C56 H56A 109.5 . . ?
C51 C56 H56B 109.5 . . ?
H56A C56 H56B 109.5 . . ?
C51 C56 H56C 109.5 . . ?
H56A C56 H56C 109.5 . . ?
H56B C56 H56C 109.5 . . ?
C55 C57 H57A 109.5 . . ?
C55 C57 H57B 109.5 . . ?
H57A C57 H57B 109.5 . . ?
C55 C57 H57C 109.5 . . ?
H57A C57 H57C 109.5 . . ?
H57B C57 H57C 109.5 . . ?

loop_
_geom_torsion_atom_site_label_1
_geom_torsion_atom_site_label_2
_geom_torsion_atom_site_label_3
_geom_torsion_atom_site_label_4
_geom_torsion
_geom_torsion_site_symmetry_1
_geom_torsion_site_symmetry_2
_geom_torsion_site_symmetry_3
_geom_torsion_site_symmetry_4
_geom_torsion_publ_flag
N2 P1 N1 C1 -174.62(12) . . . . ?
N2 P1 N1 P2 1.52(10) . . . . ?
C49 P2 N1 C1 174.30(12) . . . . ?
C49 P2 N1 P1 -1.95(10) . . . . ?
N1 P1 N2 C49 -0.22(13) . . . . ?
N1 P1 N2 C25 -174.64(12) . . . . ?
P1 N1 C1 C6 71.04(18) . . . . ?
P2 N1 C1 C6 -105.22(16) . . . . ?
P1 N1 C1 C2 -110.87(16) . . . . ?
P2 N1 C1 C2 72.87(17) . . . . ?
C6 C1 C2 C3 2.8(3) . . . . ?
N1 C1 C2 C3 -175.27(16) . . . . ?
C6 C1 C2 C7 -171.57(17) . . . . ?
N1 C1 C2 C7 10.4(3) . . . . ?
C1 C2 C3 C4 -1.7(3) . . . . ?
C7 C2 C3 C4 172.95(19) . . . . ?
C2 C3 C4 C5 -0.4(3) . . . . ?
C3 C4 C5 C6 1.4(3) . . . . ?
C4 C5 C6 C1 -0.4(3) . . . . ?
C4 C5 C6 C16 -178.65(19) . . . . ?
C2 C1 C6 C5 -1.8(3) . . . . ?
N1 C1 C6 C5 176.24(16) . . . . ?
C2 C1 C6 C16 176.34(17) . . . . ?
N1 C1 C6 C16 -5.6(3) . . . . ?
C3 C2 C7 C12 82.8(2) . . . . ?
C1 C2 C7 C12 -102.9(2) . . . . ?
C3 C2 C7 C8 -91.6(2) . . . . ?
C1 C2 C7 C8 82.7(2) . . . . ?
C12 C7 C8 C9 2.5(3) . . . . ?
C2 C7 C8 C9 177.06(16) . . . . ?
C12 C7 C8 C13 -176.54(18) . . . . ?
C2 C7 C8 C13 -2.0(3) . . . . ?
C7 C8 C9 C10 1.2(3) . . . . ?
C13 C8 C9 C10 -179.7(2) . . . . ?
C8 C9 C10 C11 -3.0(3) . . . . ?
C8 C9 C10 C14 176.7(2) . . . . ?
C9 C10 C11 C12 1.0(3) . . . . ?
C14 C10 C11 C12 -178.6(2) . . . . ?
C10 C11 C12 C7 2.6(3) . . . . ?
C10 C11 C12 C15 -175.8(2) . . . . ?
C8 C7 C12 C11 -4.4(3) . . . . ?
C2 C7 C12 C11 -178.68(17) . . . . ?
C8 C7 C12 C15 174.00(18) . . . . ?
C2 C7 C12 C15 -0.3(3) . . . . ?
C5 C6 C16 C17 -92.2(2) . . . . ?
C1 C6 C16 C17 89.6(2) . . . . ?
C5 C6 C16 C21 80.3(2) . . . . ?
C1 C6 C16 C21 -97.8(2) . . . . ?
C21 C16 C17 C18 1.2(3) . . . . ?
C6 C16 C17 C18 173.63(18) . . . . ?
C21 C16 C17 C22 -175.9(2) . . . . ?
C6 C16 C17 C22 -3.5(3) . . . . ?
C16 C17 C18 C19 -1.3(3) . . . . ?
C22 C17 C18 C19 175.9(2) . . . . ?
C17 C18 C19 C20 0.6(4) . . . . ?
C17 C18 C19 C23 179.1(2) . . . . ?
C18 C19 C20 C21 0.1(4) . . . . ?
C23 C19 C20 C21 -178.3(2) . . . . ?
C19 C20 C21 C16 -0.2(3) . . . . ?
C19 C20 C21 C24 -179.7(2) . . . . ?
C17 C16 C21 C20 -0.4(3) . . . . ?
C6 C16 C21 C20 -173.01(18) . . . . ?
C17 C16 C21 C24 179.0(2) . . . . ?
C6 C16 C21 C24 6.4(3) . . . . ?
C49 N2 C25 C30 -119.19(18) . . . . ?
P1 N2 C25 C30 55.2(2) . . . . ?
C49 N2 C25 C26 61.0(2) . . . . ?
P1 N2 C25 C26 -124.59(15) . . . . ?
C30 C25 C26 C27 5.1(3) . . . . ?
N2 C25 C26 C27 -175.16(17) . . . . ?
C30 C25 C26 C31 -170.20(18) . . . . ?
N2 C25 C26 C31 9.6(3) . . . . ?
C25 C26 C27 C28 -1.2(3) . . . . ?
C31 C26 C27 C28 174.5(2) . . . . ?
C26 C27 C28 C29 -2.7(4) . . . . ?
C27 C28 C29 C30 2.8(4) . . . . ?
C28 C29 C30 C25 1.0(4) . . . . ?
C28 C29 C30 C40 -176.3(2) . . . . ?
C26 C25 C30 C29 -5.0(3) . . . . ?
N2 C25 C30 C29 175.20(19) . . . . ?
C26 C25 C30 C40 171.91(19) . . . . ?
N2 C25 C30 C40 -7.9(3) . . . . ?
C27 C26 C31 C32 -110.1(2) . . . . ?
C25 C26 C31 C32 65.2(3) . . . . ?
C27 C26 C31 C36 62.2(2) . . . . ?
C25 C26 C31 C36 -122.5(2) . . . . ?
C36 C31 C32 C33 3.0(3) . . . . ?
C26 C31 C32 C33 175.44(18) . . . . ?
C36 C31 C32 C37 -175.09(19) . . . . ?
C26 C31 C32 C37 -2.6(3) . . . . ?
C31 C32 C33 C34 -1.3(3) . . . . ?
C37 C32 C33 C34 176.9(2) . . . . ?
C32 C33 C34 C35 -1.4(4) . . . . ?
C32 C33 C34 C38 177.3(2) . . . . ?
C33 C34 C35 C36 2.4(4) . . . . ?
C38 C34 C35 C36 -176.2(2) . . . . ?
C34 C35 C36 C31 -0.7(3) . . . . ?
C34 C35 C36 C39 177.7(2) . . . . ?
C32 C31 C36 C35 -2.0(3) . . . . ?
C26 C31 C36 C35 -174.39(18) . . . . ?
C32 C31 C36 C39 179.67(19) . . . . ?
C26 C31 C36 C39 7.3(3) . . . . ?
C29 C30 C40 C41 -95.3(2) . . . . ?
C25 C30 C40 C41 87.7(3) . . . . ?
C29 C30 C40 C45 76.0(2) . . . . ?
C25 C30 C40 C45 -101.0(2) . . . . ?
C45 C40 C41 C42 -3.7(3) . . . . ?
C30 C40 C41 C42 167.38(18) . . . . ?
C45 C40 C41 C46 176.2(2) . . . . ?
C30 C40 C41 C46 -12.7(3) . . . . ?
C40 C41 C42 C43 1.9(3) . . . . ?
C46 C41 C42 C43 -178.0(2) . . . . ?
C41 C42 C43 C44 1.0(3) . . . . ?
C41 C42 C43 C47 -179.4(2) . . . . ?
C42 C43 C44 C45 -2.2(3) . . . . ?
C47 C43 C44 C45 178.2(2) . . . . ?
C43 C44 C45 C40 0.4(3) . . . . ?
C43 C44 C45 C48 -179.5(2) . . . . ?
C41 C40 C45 C44 2.6(3) . . . . ?
C30 C40 C45 C44 -168.77(17) . . . . ?
C41 C40 C45 C48 -177.5(2) . . . . ?
C30 C40 C45 C48 11.1(3) . . . . ?
C50 N3 C49 N2 -175.70(16) . . . . ?
C50 N3 C49 P2 7.1(3) . . . . ?
C25 N2 C49 N3 -4.2(2) . . . . ?
P1 N2 C49 N3 -178.66(13) . . . . ?
C25 N2 C49 P2 173.44(11) . . . . ?
P1 N2 C49 P2 -1.00(16) . . . . ?
N1 P2 C49 N3 178.98(17) . . . . ?
N1 P2 C49 N2 1.60(12) . . . . ?
C49 N3 C50 C51 68.9(2) . . . . ?
C49 N3 C50 C55 -117.7(2) . . . . ?
C55 C50 C51 C52 -0.6(3) . . . . ?
N3 C50 C51 C52 172.6(2) . . . . ?
C55 C50 C51 C56 -179.5(2) . . . . ?
N3 C50 C51 C56 -6.3(3) . . . . ?
C50 C51 C52 C53 0.7(4) . . . . ?
C56 C51 C52 C53 179.7(3) . . . . ?
C51 C52 C53 C54 0.7(5) . . . . ?
C52 C53 C54 C55 -2.2(5) . . . . ?
C53 C54 C55 C50 2.2(4) . . . . ?
C53 C54 C55 C57 -178.2(3) . . . . ?
C51 C50 C55 C54 -0.8(3) . . . . ?
N3 C50 C55 C54 -174.4(2) . . . . ?
C51 C50 C55 C57 179.6(2) . . . . ?
N3 C50 C55 C57 6.0(3) . . . . ?

_refine_diff_density_max         0.224
_refine_diff_density_min         -0.238
_refine_diff_density_rms         0.039

#==============================================================================

# SHELX FILES

_shelxl_version_number           2013-4

_shelx_res_file                  
;
TITL jb_ez16_sq in P-1
CELL  0.71073  10.7104  13.0233  20.6386   87.872   83.020   65.815
ZERR     2.00   0.0004   0.0005   0.0008    0.002    0.002    0.002
LATT    1
SFAC    C    H    N    P    F
UNIT    120 123 6 4 1
MERG    2
OMIT   -3.00  52.00
FMAP    2
PLAN    20
SIZE    0.110   0.120   0.570
BOND    $H
ACTA
CONF
LIST    8
L.S.    5 0   32
TEMP    24.85
ABIN
WGHT    0.056800    1.044300
FVAR       0.84991   0.65290
MOLE    1
P1    4    0.568149    0.723207    0.737428    11.00000    0.03196    0.02835 =
         0.04134    0.00302   -0.00554   -0.01433
P2    4    0.860532    0.575013    0.704989    11.00000    0.03297    0.03311 =
         0.05733    0.00425    0.00128   -0.01507
N1    3    0.728338    0.707210    0.716307    11.00000    0.03491    0.03026 =
         0.02953    0.00412   -0.00628   -0.01750
N2    3    0.606741    0.584883    0.741422    11.00000    0.03184    0.02879 =
         0.02945    0.00284   -0.00536   -0.01585
N3    3    0.775912    0.400675    0.728902    11.00000    0.04311    0.02744 =
         0.04529    0.00003    0.00044   -0.01552
C1    1    0.763675    0.804287    0.710601    11.00000    0.03251    0.02872 =
         0.03534    0.00690   -0.00956   -0.01703
C2    1    0.805009    0.835388    0.648587    11.00000    0.03734    0.03832 =
         0.03608    0.01072   -0.01154   -0.02052
C3    1    0.848059    0.923121    0.645058    11.00000    0.05329    0.04736 =
         0.04775    0.01913   -0.01465   -0.03190
AFIX  43
H3    2    0.878157    0.943633    0.604482    11.00000   -1.20000
AFIX   0
C4    1    0.847259    0.980196    0.699917    11.00000    0.06577    0.04120 =
         0.06269    0.01391   -0.01955   -0.03669
AFIX  43
H4    2    0.876944    1.038236    0.696489    11.00000   -1.20000
AFIX   0
C5    1    0.802031    0.950440    0.759944    11.00000    0.06386    0.03957 =
         0.04958    0.00186   -0.01557   -0.03049
AFIX  43
H5    2    0.799584    0.990227    0.796919    11.00000   -1.20000
AFIX   0
C6    1    0.759824    0.862359    0.766818    11.00000    0.04194    0.03303 =
         0.03667    0.00398   -0.01043   -0.01853
C7    1    0.793254    0.786407    0.586353    11.00000    0.04618    0.04308 =
         0.03236    0.01270   -0.00978   -0.02828
C8    1    0.665336    0.832379    0.561632    11.00000    0.04801    0.04707 =
         0.04024    0.01335   -0.01352   -0.02648
C9    1    0.654703    0.791066    0.502108    11.00000    0.06122    0.06559 =
         0.04336    0.01733   -0.02336   -0.03790
AFIX  43
H9    2    0.570732    0.822186    0.485043    11.00000   -1.20000
AFIX   0
C10   1    0.764025    0.705798    0.467599    11.00000    0.07610    0.07008 =
         0.03694    0.00447   -0.00976   -0.04405
C11   1    0.889154    0.664597    0.492228    11.00000    0.06275    0.06348 =
         0.04210   -0.00352    0.00327   -0.02991
AFIX  43
H11   2    0.964223    0.607939    0.469137    11.00000   -1.20000
AFIX   0
C12   1    0.907293    0.704462    0.550138    11.00000    0.04787    0.05401 =
         0.03939    0.00712   -0.00263   -0.02740
C13   1    0.541966    0.925132    0.597035    11.00000    0.05142    0.05804 =
         0.06078    0.01275   -0.02087   -0.01954
AFIX 137
H13A  2    0.475104    0.961689    0.567309    11.00000   -1.50000
H13B  2    0.569995    0.978941    0.614098    11.00000   -1.50000
H13C  2    0.502055    0.893970    0.632294    11.00000   -1.50000
AFIX   0
C14   1    0.745627    0.659283    0.404993    11.00000    0.11564    0.10120 =
         0.05202   -0.00741   -0.01829   -0.06025
AFIX 137
H14A  2    0.676060    0.717668    0.383479    11.00000   -1.50000
H14B  2    0.718020    0.598483    0.414950    11.00000   -1.50000
H14C  2    0.831138    0.632208    0.376860    11.00000   -1.50000
AFIX   0
C15   1    1.048714    0.661723    0.572168    11.00000    0.04478    0.07450 =
         0.06093    0.00236   -0.00292   -0.02382
AFIX 137
H15A  2    1.110977    0.599159    0.544964    11.00000   -1.50000
H15B  2    1.044486    0.637985    0.616674    11.00000   -1.50000
H15C  2    1.080816    0.720785    0.568909    11.00000   -1.50000
AFIX   0
C16   1    0.709637    0.839419    0.834425    11.00000    0.05711    0.03780 =
         0.03384   -0.00330   -0.00758   -0.02675
C17   1    0.800538    0.761355    0.873458    11.00000    0.06744    0.04705 =
         0.03933    0.00294   -0.01574   -0.03176
C18   1    0.753370    0.750479    0.938177    11.00000    0.10344    0.06115 =
         0.03845    0.00898   -0.02243   -0.04860
AFIX  43
H18   2    0.813317    0.697442    0.963962    11.00000   -1.20000
AFIX   0
C19   1    0.621195    0.815425    0.965339    11.00000    0.12010    0.06601 =
         0.03723   -0.00960    0.00428   -0.06047
C20   1    0.534048    0.892330    0.926360    11.00000    0.08747    0.05971 =
         0.05527   -0.02252    0.01893   -0.03892
AFIX  43
H20   2    0.444559    0.936805    0.944201    11.00000   -1.20000
AFIX   0
C21   1    0.574311    0.906547    0.860918    11.00000    0.06588    0.04339 =
         0.04646   -0.01030   -0.00052   -0.02606
C22   1    0.948871    0.693352    0.848071    11.00000    0.06732    0.06991 =
         0.05710    0.01197   -0.02772   -0.02357
AFIX 137
H22A  2    0.955275    0.674476    0.802908    11.00000   -1.50000
H22B  2    0.984376    0.625559    0.872726    11.00000   -1.50000
H22C  2    1.001639    0.736616    0.852374    11.00000   -1.50000
AFIX   0
C23   1    0.571400    0.800841    1.035758    11.00000    0.20043    0.10263 =
         0.04136   -0.01561    0.02170   -0.09547
AFIX 137
H23A  2    0.512008    0.873129    1.054814    11.00000   -1.50000
H23B  2    0.649164    0.766251    1.059897    11.00000   -1.50000
H23C  2    0.521553    0.753926    1.037072    11.00000   -1.50000
AFIX   0
C24   1    0.473842    0.993016    0.820668    11.00000    0.06367    0.05460 =
         0.07561   -0.01143   -0.00331   -0.00709
AFIX 137
H24A  2    0.499824    1.055090    0.812641    11.00000   -1.50000
H24B  2    0.382860    1.019487    0.843890    11.00000   -1.50000
H24C  2    0.474839    0.959552    0.779833    11.00000   -1.50000
AFIX   0
C25   1    0.497833    0.544593    0.753500    11.00000    0.03516    0.03071 =
         0.03397    0.00072   -0.00549   -0.01950
C26   1    0.496950    0.472681    0.805876    11.00000    0.04033    0.03596 =
         0.03527    0.00277   -0.00456   -0.02143
C27   1    0.396118    0.430118    0.811873    11.00000    0.05927    0.05417 =
         0.05437    0.01577   -0.01017   -0.03915
AFIX  43
H27   2    0.394759    0.381286    0.845725    11.00000   -1.20000
AFIX   0
C28   1    0.298365    0.458395    0.769022    11.00000    0.06079    0.07595 =
         0.07821    0.02149   -0.02223   -0.05297
AFIX  43
H28   2    0.234491    0.426451    0.772895    11.00000   -1.20000
AFIX   0
C29   1    0.295993    0.533932    0.720664    11.00000    0.05653    0.07074 =
         0.06953    0.02159   -0.02973   -0.04410
AFIX  43
H29   2    0.227473    0.555418    0.692988    11.00000   -1.20000
AFIX   0
C30   1    0.394400    0.579245    0.712142    11.00000    0.04255    0.04366 =
         0.04349    0.00769   -0.01200   -0.02444
C31   1    0.588670    0.444346    0.858710    11.00000    0.04503    0.03922 =
         0.03229    0.00637   -0.00432   -0.02423
C32   1    0.576550    0.529185    0.901973    11.00000    0.05520    0.04953 =
         0.03412    0.00199   -0.00298   -0.02994
C33   1    0.655738    0.500301    0.953950    11.00000    0.07462    0.07254 =
         0.03753   -0.00118   -0.01040   -0.04253
AFIX  43
H33   2    0.648925    0.556968    0.982100    11.00000   -1.20000
AFIX   0
C34   1    0.743099    0.391814    0.965157    11.00000    0.06735    0.08620 =
         0.04575    0.01677   -0.02140   -0.03967
C35   1    0.749532    0.308657    0.923699    11.00000    0.06188    0.05820 =
         0.05922    0.02471   -0.01859   -0.02421
AFIX  43
H35   2    0.805888    0.234202    0.931736    11.00000   -1.20000
AFIX   0
C36   1    0.674746    0.332033    0.870219    11.00000    0.05599    0.04145 =
         0.04576    0.01155   -0.00651   -0.02509
C37   1    0.478774    0.649440    0.896008    11.00000    0.08157    0.04765 =
         0.04733   -0.00832    0.00138   -0.02593
AFIX 137
H37A  2    0.527243    0.690715    0.873764    11.00000   -1.50000
H37B  2    0.440175    0.681605    0.938754    11.00000   -1.50000
H37C  2    0.406155    0.653172    0.871677    11.00000   -1.50000
AFIX   0
C38   1    0.832257    0.364216    1.020340    11.00000    0.10179    0.14418 =
         0.06897    0.02490   -0.04655   -0.05408
AFIX 137
H38A  2    0.853763    0.287977    1.033608    11.00000   -1.50000
H38B  2    0.783539    0.414372    1.056617    11.00000   -1.50000
H38C  2    0.916020    0.372794    1.005796    11.00000   -1.50000
AFIX   0
C39   1    0.692373    0.236377    0.826127    11.00000    0.07845    0.03860 =
         0.06756    0.00793   -0.00680   -0.02597
AFIX 137
H39A  2    0.668739    0.264820    0.783683    11.00000   -1.50000
H39B  2    0.633141    0.201016    0.844098    11.00000   -1.50000
H39C  2    0.786482    0.182283    0.822478    11.00000   -1.50000
AFIX   0
C40   1    0.372802    0.666061    0.660065    11.00000    0.04206    0.04706 =
         0.04771    0.01076   -0.02047   -0.02669
C41   1    0.439714    0.636996    0.596857    11.00000    0.05983    0.04843 =
         0.04412    0.00596   -0.02074   -0.02939
C42   1    0.396113    0.714995    0.547388    11.00000    0.07427    0.06319 =
         0.04318    0.01093   -0.02335   -0.04050
AFIX  43
H42   2    0.438579    0.695103    0.504941    11.00000   -1.20000
AFIX   0
C43   1    0.291930    0.820788    0.559414    11.00000    0.06421    0.05741 =
         0.06252    0.02264   -0.03499   -0.03811
C44   1    0.231575    0.849451    0.622835    11.00000    0.04748    0.04688 =
         0.07318    0.01606   -0.02428   -0.02125
AFIX  43
H44   2    0.163435    0.921427    0.631773    11.00000   -1.20000
AFIX   0
C45   1    0.269315    0.774240    0.673798    11.00000    0.04040    0.05194 =
         0.05761    0.01110   -0.01630   -0.02360
C46   1    0.556401    0.524240    0.582113    11.00000    0.10027    0.06056 =
         0.05088   -0.00403   -0.01930   -0.01665
AFIX 137
H46A  2    0.589858    0.519004    0.536511    11.00000   -1.50000
H46B  2    0.524603    0.465998    0.592905    11.00000   -1.50000
H46C  2    0.629457    0.515519    0.607481    11.00000   -1.50000
AFIX   0
C47   1    0.244641    0.904290    0.505053    11.00000    0.09822    0.07695 =
         0.07868    0.03943   -0.04891   -0.04614
AFIX 137
H47A  2    0.295101    0.870130    0.464181    11.00000   -1.50000
H47B  2    0.260865    0.969605    0.513281    11.00000   -1.50000
H47C  2    0.147986    0.926059    0.503240    11.00000   -1.50000
AFIX   0
C48   1    0.197994    0.811118    0.741878    11.00000    0.05145    0.07208 =
         0.07190    0.00818   -0.00044   -0.01099
AFIX 137
H48A  2    0.163115    0.891560    0.745697    11.00000   -1.50000
H48B  2    0.262460    0.777010    0.772990    11.00000   -1.50000
H48C  2    0.123035    0.788243    0.750258    11.00000   -1.50000
AFIX   0
C49   1    0.747171    0.506435    0.727021    11.00000    0.03418    0.03161 =
         0.02776    0.00057   -0.00278   -0.01458
C50   1    0.914962    0.321830    0.719205    11.00000    0.04785    0.02756 =
         0.05742    0.00598    0.00731   -0.01452
C51   1    1.008203    0.307255    0.764496    11.00000    0.04330    0.04286 =
         0.06970    0.01695   -0.00038   -0.01197
C52   1    1.138477    0.218419    0.754162    11.00000    0.05237    0.05972 =
         0.10467    0.02431   -0.00521   -0.00179
AFIX  43
H52   2    1.201119    0.207207    0.784026    11.00000   -1.20000
AFIX   0
C53   1    1.176272    0.147243    0.700964    11.00000    0.07176    0.05469 =
         0.13384    0.00885    0.01517    0.01356
AFIX  43
H53   2    1.263148    0.088179    0.695320    11.00000   -1.20000
AFIX   0
C54   1    1.085799    0.163638    0.656506    11.00000    0.09482    0.03782 =
         0.09857   -0.01061    0.02930   -0.00667
AFIX  43
H54   2    1.113153    0.116763    0.619845    11.00000   -1.20000
AFIX   0
C55   1    0.953620    0.248790    0.664702    11.00000    0.07327    0.03209 =
         0.06601   -0.00376    0.01256   -0.01824
C56   1    0.973391    0.381229    0.823606    11.00000    0.05244    0.07180 =
         0.06747    0.01390   -0.01496   -0.02544
AFIX 137
H56A  2    1.005489    0.439671    0.814349    11.00000   -1.50000
H56B  2    1.017020    0.337152    0.859255    11.00000   -1.50000
H56C  2    0.875324    0.414336    0.835146    11.00000   -1.50000
AFIX   0
C57   1    0.854923    0.263671    0.617106    11.00000    0.10774    0.06237 =
         0.07204   -0.02302    0.01043   -0.03584
AFIX 137
H57A  2    0.832204    0.335540    0.596702    11.00000   -1.50000
H57B  2    0.772700    0.260080    0.639297    11.00000   -1.50000
H57C  2    0.895844    0.205047    0.584446    11.00000   -1.50000
AFIX   0
HKLF    4

REM  jb_ez16_sq in P-1
REM R1 =  0.0456 for    7846 Fo > 4sig(Fo)  and  0.0654 for all   10222 data
REM    574 parameters refined using      0 restraints

END

WGHT      0.0568      1.0443

REM Highest difference peak  0.224,  deepest hole -0.238,  1-sigma level  0.039
Q1    1   1.0570  0.6935  0.6203  11.00000  0.05    0.22
Q2    1   0.5919  0.4754  0.6197  11.00000  0.05    0.21
Q3    1   0.7220  0.7855  0.5784  11.00000  0.05    0.19
Q4    1   0.8045  0.5316  0.7131  11.00000  0.05    0.19
Q5    1   0.9411  0.5986  0.7179  11.00000  0.05    0.19
Q6    1   0.6566  0.7182  0.7135  11.00000  0.05    0.18
Q7    1   0.1020  0.8663  0.7482  11.00000  0.05    0.18
Q8    1   0.5814  0.5084  0.9369  11.00000  0.05    0.18
Q9    1   0.2199  0.7344  0.7782  11.00000  0.05    0.18
Q10   1   0.2642  0.8681  0.7762  11.00000  0.05    0.17
Q11   1   1.0754  0.5718  0.5934  11.00000  0.05    0.17
Q12   1   1.1106  0.6673  0.5379  11.00000  0.05    0.17
Q13   1   0.7664  0.6575  0.7306  11.00000  0.05    0.17
Q14   1   0.5533  0.9369  0.6473  11.00000  0.05    0.17
Q15   1   0.9448  0.2862  0.9972  11.00000  0.05    0.17
Q16   1   0.8122  0.7998  0.6773  11.00000  0.05    0.16
Q17   1   0.5182  1.0013  0.7710  11.00000  0.05    0.16
Q18   1   0.4620  0.4427  0.8010  11.00000  0.05    0.16
Q19   1   0.5585  0.4832  0.8876  11.00000  0.05    0.16
Q20   1   0.8053  0.8070  0.6191  11.00000  0.05    0.15
;
_shelx_res_checksum              52345

_shelx_fab_file                  
;
    1    0    0     39.42      0.00
    2    0    0     17.45      0.00
    3    0    0      2.20      0.00
    4    0    0     -1.31      0.00
    5    0    0     -1.40      0.00
    6    0    0     -0.92      0.00
    7    0    0     -0.38      0.00
    8    0    0      0.06      0.00
    9    0    0      0.42      0.00
   10    0    0      0.33      0.00
   11    0    0      0.40      0.00
   12    0    0      0.26      0.00
   13    0    0     -0.08      0.00
  -12    1    0     -0.13      0.00
  -11    1    0      0.52      0.00
  -10    1    0      0.43      0.00
   -9    1    0      0.30      0.00
   -8    1    0     -0.16      0.00
   -7    1    0     -0.63      0.00
   -6    1    0     -1.06      0.00
   -5    1    0     -1.35      0.00
   -4    1    0     -0.61      0.00
   -3    1    0      5.55      0.00
   -2    1    0     18.97      0.00
    2    1    0     11.29      0.00
    3    1    0      0.56      0.00
    4    1    0     -2.32      0.00
    5    1    0     -1.84      0.00
    6    1    0     -0.78      0.00
    7    1    0     -0.26      0.00
    8    1    0      0.13      0.00
    9    1    0      0.54      0.00
   10    1    0      0.40      0.00
   11    1    0      0.56      0.00
   12    1    0      0.21      0.00
   13    1    0     -0.18      0.00
  -12    2    0      0.20      0.00
  -11    2    0      0.29      0.00
  -10    2    0      0.37      0.00
   -9    2    0      0.26      0.00
   -8    2    0      0.23      0.00
   -7    2    0     -0.41      0.00
   -6    2    0     -1.01      0.00
   -5    2    0     -0.96      0.00
   -4    2    0      0.49      0.00
   -3    2    0      5.97      0.00
   -2    2    0     16.48      0.00
   -1    2    0     31.56      0.00
    0    2    0     36.22      0.00
    2    2    0      6.09      0.00
    3    2    0     -2.08      0.00
    4    2    0     -3.37      0.00
    5    2    0     -2.21      0.00
    6    2    0     -0.74      0.00
    7    2    0     -0.14      0.00
    8    2    0      0.27      0.00
    9    2    0      0.86      0.00
   10    2    0      0.67      0.00
   11    2    0      0.20      0.00
   12    2    0      0.14      0.00
   13    2    0      0.03      0.00
  -11    3    0      0.06      0.00
  -10    3    0      0.37      0.00
   -9    3    0      0.43      0.00
   -8    3    0      0.31      0.00
   -7    3    0     -0.23      0.00
   -6    3    0     -0.70      0.00
   -5    3    0     -0.14      0.00
   -4    3    0      1.38      0.00
   -3    3    0      5.56      0.00
   -2    3    0     14.53      0.00
   -1    3    0     22.80      0.00
    0    3    0     23.83      0.00
    1    3    0     14.82      0.00
    2    3    0      2.15      0.00
    3    3    0     -3.79      0.00
    4    3    0     -2.97      0.00
    5    3    0     -2.67      0.00
    6    3    0     -1.05      0.00
    7    3    0      0.05      0.00
    8    3    0      0.34      0.00
    9    3    0      1.01      0.00
   10    3    0      0.73      0.00
   11    3    0      0.04      0.00
   12    3    0      0.19      0.00
   13    3    0     -0.18      0.00
  -11    4    0      0.43      0.00
  -10    4    0      0.12      0.00
   -9    4    0      0.47      0.00
   -8    4    0      0.12      0.00
   -7    4    0      0.30      0.00
   -6    4    0      0.08      0.00
   -5    4    0      0.44      0.00
   -4    4    0      2.21      0.00
   -3    4    0      5.60      0.00
   -2    4    0     10.96      0.00
   -1    4    0     15.57      0.00
    0    4    0     14.69      0.00
    1    4    0      8.28      0.00
    2    4    0      0.51      0.00
    3    4    0     -3.52      0.00
    4    4    0     -3.65      0.00
    5    4    0     -2.51      0.00
    6    4    0     -0.74      0.00
    7    4    0      0.04      0.00
    8    4    0      0.71      0.00
    9    4    0      1.08      0.00
   10    4    0      0.70      0.00
   11    4    0      0.08      0.00
   12    4    0      0.09      0.00
   13    4    0     -0.12      0.00
   14    4    0      0.14      0.00
  -10    5    0      0.38      0.00
   -9    5    0      0.30      0.00
   -8    5    0      0.10      0.00
   -7    5    0      0.18      0.00
   -6    5    0      0.13      0.00
   -5    5    0      0.63      0.00
   -4    5    0      2.74      0.00
   -3    5    0      4.80      0.00
   -2    5    0      7.66      0.00
   -1    5    0     10.08      0.00
    0    5    0      8.51      0.00
    1    5    0      3.74      0.00
    2    5    0     -1.76      0.00
    3    5    0     -3.83      0.00
    4    5    0     -3.58      0.00
    5    5    0     -1.99      0.00
    6    5    0     -0.84      0.00
    7    5    0      0.05      0.00
    8    5    0      0.93      0.00
    9    5    0      0.99      0.00
   10    5    0      0.66      0.00
   11    5    0      0.31      0.00
   12    5    0      0.27      0.00
   13    5    0      0.03      0.00
   14    5    0      0.12      0.00
  -10    6    0      0.66      0.00
   -9    6    0      0.22      0.00
   -8    6    0      0.10      0.00
   -7    6    0     -0.02      0.00
   -6    6    0      0.07      0.00
   -5    6    0      0.71      0.00
   -4    6    0      2.14      0.00
   -3    6    0      3.36      0.00
   -2    6    0      4.85      0.00
   -1    6    0      5.62      0.00
    0    6    0      4.19      0.00
    1    6    0      1.09      0.00
    2    6    0     -1.96      0.00
    3    6    0     -3.38      0.00
    4    6    0     -3.09      0.00
    5    6    0     -1.76      0.00
    6    6    0     -0.59      0.00
    7    6    0      0.64      0.00
    8    6    0      0.83      0.00
    9    6    0      0.90      0.00
   10    6    0      0.58      0.00
   11    6    0      0.50      0.00
   12    6    0     -0.06      0.00
   13    6    0      0.36      0.00
   14    6    0      0.30      0.00
   -9    7    0      0.13      0.00
   -8    7    0     -0.04      0.00
   -7    7    0     -0.17      0.00
   -6    7    0     -0.08      0.00
   -5    7    0      0.38      0.00
   -4    7    0      1.56      0.00
   -3    7    0      2.49      0.00
   -2    7    0      2.83      0.00
   -1    7    0      2.74      0.00
    0    7    0      1.36      0.00
    1    7    0     -0.32      0.00
    2    7    0     -1.94      0.00
    3    7    0     -2.52      0.00
    4    7    0     -2.49      0.00
    5    7    0     -1.32      0.00
    6    7    0     -0.16      0.00
    7    7    0      0.62      0.00
    8    7    0      0.81      0.00
    9    7    0      0.35      0.00
   10    7    0      0.44      0.00
   11    7    0      0.45      0.00
   12    7    0      0.19      0.00
   13    7    0      0.54      0.00
   14    7    0      0.34      0.00
   -8    8    0      0.09      0.00
   -7    8    0      0.22      0.00
   -6    8    0      0.47      0.00
   -5    8    0      0.47      0.00
   -4    8    0      1.10      0.00
   -3    8    0      1.53      0.00
   -2    8    0      1.28      0.00
   -1    8    0      1.23      0.00
    0    8    0      0.33      0.00
    1    8    0     -0.64      0.00
    2    8    0     -1.64      0.00
    3    8    0     -1.95      0.00
    4    8    0     -1.99      0.00
    5    8    0     -0.84      0.00
    6    8    0      0.14      0.00
    7    8    0      0.65      0.00
    8    8    0      0.58      0.00
    9    8    0      0.12      0.00
   10    8    0      0.43      0.00
   11    8    0      0.45      0.00
   12    8    0      0.34      0.00
   13    8    0     -0.15      0.00
   14    8    0      0.06      0.00
   -8    9    0      0.10      0.00
   -7    9    0      0.58      0.00
   -6    9    0      0.72      0.00
   -5    9    0      0.19      0.00
   -4    9    0      0.44      0.00
   -3    9    0      0.78      0.00
   -2    9    0      0.96      0.00
   -1    9    0      0.77      0.00
    0    9    0      0.01      0.00
    1    9    0     -0.72      0.00
    2    9    0     -1.39      0.00
    3    9    0     -1.42      0.00
    4    9    0     -1.20      0.00
    5    9    0     -0.28      0.00
    6    9    0      0.06      0.00
    7    9    0      0.31      0.00
    8    9    0      0.34      0.00
    9    9    0      0.36      0.00
   10    9    0      0.22      0.00
   11    9    0      0.09      0.00
   12    9    0      0.08      0.00
   13    9    0     -0.23      0.00
   14    9    0     -0.26      0.00
   -7   10    0      0.72      0.00
   -6   10    0      0.86      0.00
   -5   10    0      0.19      0.00
   -4   10    0      0.05      0.00
   -3   10    0      0.38      0.00
   -2   10    0      0.59      0.00
   -1   10    0      0.18      0.00
    0   10    0     -0.36      0.00
    1   10    0     -0.70      0.00
    2   10    0     -0.67      0.00
    3   10    0     -1.04      0.00
    4   10    0     -1.00      0.00
    5   10    0     -0.25      0.00
    6   10    0      0.11      0.00
    7   10    0      0.18      0.00
    8   10    0      0.43      0.00
    9   10    0      0.20      0.00
   10   10    0      0.08      0.00
   11   10    0     -0.27      0.00
   12   10    0     -0.07      0.00
   13   10    0     -0.23      0.00
   14   10    0     -0.50      0.00
   -6   11    0      0.49      0.00
   -5   11    0     -0.19      0.00
   -4   11    0     -0.39      0.00
   -3   11    0      0.17      0.00
   -2   11    0      0.16      0.00
   -1   11    0      0.11      0.00
    0   11    0     -0.40      0.00
    1   11    0     -0.25      0.00
    2   11    0     -0.08      0.00
    3   11    0     -0.29      0.00
    4   11    0     -0.60      0.00
    5   11    0      0.16      0.00
    6   11    0      0.25      0.00
    7   11    0      0.18      0.00
    8   11    0      0.19      0.00
    9   11    0      0.12      0.00
   10   11    0     -0.13      0.00
   11   11    0     -0.33      0.00
   12   11    0     -0.51      0.00
   13   11    0     -0.02      0.00
   -5   12    0     -0.20      0.00
   -4   12    0     -0.10      0.00
   -3   12    0      0.14      0.00
   -2   12    0      0.31      0.00
   -1   12    0     -0.43      0.00
    0   12    0     -0.23      0.00
    1   12    0     -0.37      0.00
    2   12    0      0.14      0.00
    3   12    0      0.00      0.00
    4   12    0     -0.14      0.00
    5   12    0     -0.10      0.00
    6   12    0      0.39      0.00
    7   12    0      0.27      0.00
    8   12    0      0.26      0.00
    9   12    0      0.13      0.00
   10   12    0     -0.44      0.00
   11   12    0     -0.34      0.00
   12   12    0     -0.47      0.00
   13   12    0      0.28      0.00
   -4   13    0     -0.25      0.00
   -3   13    0      0.18      0.00
   -2   13    0     -0.04      0.00
   -1   13    0     -0.68      0.00
    0   13    0     -0.18      0.00
    1   13    0      0.03      0.00
    2   13    0      0.33      0.00
    3   13    0      0.24      0.00
    4   13    0      0.15      0.00
    5   13    0     -0.20      0.00
    6   13    0      0.55      0.00
    7   13    0      0.36      0.00
    8   13    0      0.10      0.00
    9   13    0     -0.04      0.00
   10   13    0     -0.42      0.00
   11   13    0     -0.34      0.00
   12   13    0      0.10      0.00
   13   13    0      0.00      0.00
   -3   14    0      0.35      0.00
   -2   14    0     -0.15      0.00
   -1   14    0     -0.15      0.00
    0   14    0     -0.27      0.00
    1   14    0      0.29      0.00
    2   14    0     -0.20      0.00
    3   14    0     -0.08      0.00
    4   14    0     -0.29      0.00
    5   14    0     -0.03      0.00
    6   14    0      0.36      0.00
    7   14    0      0.24      0.00
    8   14    0     -0.09      0.00
    9   14    0     -0.05      0.00
   10   14    0      0.04      0.00
   11   14    0     -0.27      0.00
   12   14    0      0.15      0.00
   -1   15    0     -0.22      0.00
    0   15    0     -0.22      0.00
    1   15    0     -0.44      0.00
    2   15    0     -0.14      0.00
    3   15    0     -0.38      0.00
    4   15    0      0.14      0.00
    5   15    0      0.14      0.00
    6   15    0      0.38      0.00
    7   15    0      0.13      0.00
    8   15    0     -0.11      0.00
    9   15    0     -0.26      0.00
   10   15    0      0.16      0.00
   11   15    0     -0.28      0.00
    1   16    0     -0.56      0.00
    2   16    0     -0.13      0.00
    3   16    0     -0.15      0.00
    4   16    0      0.33      0.00
    5   16    0      0.24      0.00
    6   16    0      0.41      0.00
    7   16    0      0.20      0.00
    8   16    0     -0.57      0.00
    9   16    0     -0.54      0.00
   10   16    0     -0.10      0.00
    3   17    0      0.29      0.00
    4   17    0      0.23      0.00
    5   17    0      0.31      0.00
    6   17    0      0.36      0.00
    7   17    0     -0.10      0.00
    8   17    0     -0.62      0.00
   -8  -17    1     -0.41      0.00
   -7  -17    1     -0.29      0.00
   -6  -17    1      0.09      0.00
   -5  -17    1      0.09      0.00
   -4  -17    1      0.26      0.00
   -3  -17    1      0.38      0.00
  -10  -16    1     -0.16      0.00
   -9  -16    1     -0.12      0.00
   -8  -16    1     -0.49      0.00
   -7  -16    1     -0.02      0.00
   -6  -16    1      0.31      0.00
   -5  -16    1      0.06      0.00
   -4  -16    1      0.04      0.00
   -3  -16    1      0.23      0.00
   -2  -16    1     -0.52      0.00
   -1  -16    1     -0.26      0.00
  -11  -15    1     -0.19      0.00
  -10  -15    1     -0.26      0.00
   -9  -15    1      0.15      0.00
   -8  -15    1     -0.02      0.00
   -7  -15    1      0.24      0.00
   -6  -15    1      0.36      0.00
   -5  -15    1      0.09      0.00
   -4  -15    1     -0.02      0.00
   -3  -15    1     -0.31      0.00
   -2  -15    1     -0.31      0.00
   -1  -15    1     -0.39      0.00
    0  -15    1     -0.32      0.00
    1  -15    1     -0.51      0.00
  -12  -14    1     -0.47      0.00
  -11  -14    1     -0.16      0.00
  -10  -14    1     -0.09      0.00
   -9  -14    1     -0.02      0.00
   -8  -14    1      0.30      0.00
   -7  -14    1      0.31      0.00
   -6  -14    1      0.38      0.00
   -5  -14    1      0.12      0.00
   -4  -14    1     -0.39      0.00
   -3  -14    1     -0.54      0.00
   -2  -14    1     -0.19      0.00
   -1  -14    1     -0.13      0.00
    0  -14    1     -0.05      0.00
    1  -14    1     -0.45      0.00
    2  -14    1     -0.02      0.00
    3  -14    1      0.16      0.00
  -12  -13    1     -0.11      0.00
  -11  -13    1     -0.39      0.00
  -10  -13    1     -0.17      0.00
   -9  -13    1     -0.11      0.00
   -8  -13    1      0.26      0.00
   -7  -13    1      0.53      0.00
   -6  -13    1      0.42      0.00
   -5  -13    1      0.16      0.00
   -4  -13    1     -0.32      0.00
   -3  -13    1      0.11      0.00
   -2  -13    1      0.04      0.00
   -1  -13    1      0.38      0.00
    0  -13    1     -0.34      0.00
    1  -13    1     -0.31      0.00
    2  -13    1     -0.45      0.00
    3  -13    1      0.28      0.00
    4  -13    1     -0.01      0.00
  -13  -12    1     -0.10      0.00
  -12  -12    1     -0.11      0.00
  -11  -12    1     -0.67      0.00
  -10  -12    1     -0.09      0.00
   -9  -12    1      0.24      0.00
   -8  -12    1      0.36      0.00
   -7  -12    1      0.38      0.00
   -6  -12    1      0.52      0.00
   -5  -12    1     -0.14      0.00
   -4  -12    1     -0.10      0.00
   -3  -12    1     -0.22      0.00
   -2  -12    1      0.06      0.00
   -1  -12    1     -0.10      0.00
    0  -12    1     -0.25      0.00
    1  -12    1     -0.38      0.00
    2  -12    1      0.08      0.00
    3  -12    1      0.33      0.00
    4  -12    1     -0.11      0.00
    5  -12    1      0.15      0.00
  -13  -11    1     -0.20      0.00
  -12  -11    1     -0.43      0.00
  -11  -11    1     -0.34      0.00
  -10  -11    1     -0.09      0.00
   -9  -11    1      0.44      0.00
   -8  -11    1      0.27      0.00
   -7  -11    1      0.12      0.00
   -6  -11    1      0.39      0.00
   -5  -11    1      0.03      0.00
   -4  -11    1     -0.24      0.00
   -3  -11    1     -0.50      0.00
   -2  -11    1     -0.06      0.00
   -1  -11    1     -0.10      0.00
    0  -11    1     -0.02      0.00
    1  -11    1     -0.14      0.00
    2  -11    1      0.41      0.00
    3  -11    1      0.18      0.00
    4  -11    1     -0.29      0.00
    5  -11    1     -0.06      0.00
    6  -11    1      0.46      0.00
  -13  -10    1     -0.42      0.00
  -12  -10    1     -0.40      0.00
  -11  -10    1     -0.06      0.00
  -10  -10    1     -0.13      0.00
   -9  -10    1      0.36      0.00
   -8  -10    1      0.53      0.00
   -7  -10    1      0.33      0.00
   -6  -10    1      0.24      0.00
   -5  -10    1     -0.09      0.00
   -4  -10    1     -0.72      0.00
   -3  -10    1     -1.03      0.00
   -2  -10    1     -0.63      0.00
   -1  -10    1     -0.46      0.00
    0  -10    1     -0.16      0.00
    1  -10    1      0.23      0.00
    2  -10    1      0.54      0.00
    3  -10    1      0.65      0.00
    4  -10    1      0.01      0.00
    5  -10    1      0.19      0.00
    6  -10    1      0.77      0.00
    7  -10    1      0.92      0.00
  -14   -9    1     -0.26      0.00
  -13   -9    1     -0.29      0.00
  -12   -9    1     -0.32      0.00
  -11   -9    1      0.08      0.00
  -10   -9    1      0.12      0.00
   -9   -9    1      0.31      0.00
   -8   -9    1      0.54      0.00
   -7   -9    1      0.43      0.00
   -6   -9    1      0.19      0.00
   -5   -9    1     -0.39      0.00
   -4   -9    1     -0.86      0.00
   -3   -9    1     -1.40      0.00
   -2   -9    1     -1.00      0.00
   -1   -9    1     -0.60      0.00
    0   -9    1      0.44      0.00
    1   -9    1      0.86      0.00
    2   -9    1      1.23      0.00
    3   -9    1      0.98      0.00
    4   -9    1      0.61      0.00
    5   -9    1      0.30      0.00
    6   -9    1      0.48      0.00
    7   -9    1      0.91      0.00
    8   -9    1      0.18      0.00
  -14   -8    1     -0.04      0.00
  -13   -8    1     -0.26      0.00
  -12   -8    1     -0.07      0.00
  -11   -8    1      0.33      0.00
  -10   -8    1      0.35      0.00
   -9   -8    1      0.30      0.00
   -8   -8    1      0.44      0.00
   -7   -8    1      0.87      0.00
   -6   -8    1      0.37      0.00
   -5   -8    1     -0.76      0.00
   -4   -8    1     -1.66      0.00
   -3   -8    1     -1.83      0.00
   -2   -8    1     -1.13      0.00
   -1   -8    1     -0.10      0.00
    0   -8    1      1.13      0.00
    1   -8    1      1.51      0.00
    2   -8    1      1.71      0.00
    3   -8    1      1.59      0.00
    4   -8    1      1.31      0.00
    5   -8    1      0.70      0.00
    6   -8    1      0.34      0.00
    7   -8    1      0.43      0.00
    8   -8    1      0.30      0.00
  -14   -7    1      0.35      0.00
  -13   -7    1      0.17      0.00
  -12   -7    1      0.32      0.00
  -11   -7    1      0.19      0.00
  -10   -7    1      0.57      0.00
   -9   -7    1      0.37      0.00
   -8   -7    1      0.88      0.00
   -7   -7    1      0.74      0.00
   -6   -7    1      0.20      0.00
   -5   -7    1     -1.22      0.00
   -4   -7    1     -2.24      0.00
   -3   -7    1     -2.18      0.00
   -2   -7    1     -1.26      0.00
   -1   -7    1      0.39      0.00
    0   -7    1      2.39      0.00
    1   -7    1      3.04      0.00
    2   -7    1      3.10      0.00
    3   -7    1      2.83      0.00
    4   -7    1      1.75      0.00
    5   -7    1      0.77      0.00
    6   -7    1      0.11      0.00
    7   -7    1     -0.19      0.00
    8   -7    1      0.20      0.00
    9   -7    1      0.27      0.00
  -14   -6    1      0.23      0.00
  -13   -6    1      0.34      0.00
  -12   -6    1     -0.12      0.00
  -11   -6    1      0.32      0.00
  -10   -6    1      0.81      0.00
   -9   -6    1      0.78      0.00
   -8   -6    1      1.14      0.00
   -7   -6    1      0.82      0.00
   -6   -6    1     -0.18      0.00
   -5   -6    1     -1.39      0.00
   -4   -6    1     -2.46      0.00
   -3   -6    1     -2.67      0.00
   -2   -6    1     -1.34      0.00
   -1   -6    1      1.73      0.00
    0   -6    1      5.14      0.00
    1   -6    1      6.32      0.00
    2   -6    1      5.26      0.00
    3   -6    1      4.03      0.00
    4   -6    1      2.25      0.00
    5   -6    1      1.04      0.00
    6   -6    1      0.25      0.00
    7   -6    1     -0.11      0.00
    8   -6    1      0.16      0.00
    9   -6    1      0.48      0.00
   10   -6    1      0.58      0.00
  -14   -5    1     -0.14      0.00
  -13   -5    1      0.27      0.00
  -12   -5    1     -0.03      0.00
  -11   -5    1      0.45      0.00
  -10   -5    1      0.82      0.00
   -9   -5    1      1.06      0.00
   -8   -5    1      0.99      0.00
   -7   -5    1      0.77      0.00
   -6   -5    1     -0.73      0.00
   -5   -5    1     -1.37      0.00
   -4   -5    1     -2.42      0.00
   -3   -5    1     -3.21      0.00
   -2   -5    1     -1.01      0.00
   -1   -5    1      3.84      0.00
    0   -5    1      9.31      0.00
    1   -5    1     10.93      0.00
    2   -5    1      8.64      0.00
    3   -5    1      5.61      0.00
    4   -5    1      3.11      0.00
    5   -5    1      1.10      0.00
    6   -5    1      0.11      0.00
    7   -5    1      0.03      0.00
    8   -5    1      0.28      0.00
    9   -5    1      0.11      0.00
   10   -5    1      0.50      0.00
  -13   -4    1      0.17      0.00
  -12   -4    1      0.10      0.00
  -11   -4    1      0.17      0.00
  -10   -4    1      0.78      0.00
   -9   -4    1      1.07      0.00
   -8   -4    1      0.92      0.00
   -7   -4    1      0.44      0.00
   -6   -4    1     -0.44      0.00
   -5   -4    1     -1.51      0.00
   -4   -4    1     -2.98      0.00
   -3   -4    1     -2.69      0.00
   -2   -4    1      0.67      0.00
   -1   -4    1      8.53      0.00
    0   -4    1     15.19      0.00
    1   -4    1     16.73      0.00
    2   -4    1     12.42      0.00
    3   -4    1      6.87      0.00
    4   -4    1      3.05      0.00
    5   -4    1      0.72      0.00
    6   -4    1      0.16      0.00
    7   -4    1      0.12      0.00
    8   -4    1      0.22      0.00
    9   -4    1      0.12      0.00
   10   -4    1      0.17      0.00
   11   -4    1      0.11      0.00
  -13   -3    1     -0.01      0.00
  -12   -3    1      0.34      0.00
  -11   -3    1      0.25      0.00
  -10   -3    1      0.54      0.00
   -9   -3    1      1.10      0.00
   -8   -3    1      0.61      0.00
   -7   -3    1      0.03      0.00
   -6   -3    1     -0.61      0.00
   -5   -3    1     -1.86      0.00
   -4   -3    1     -2.63      0.00
   -3   -3    1     -2.92      0.00
   -2   -3    1      1.73      0.00
   -1   -3    1     13.08      0.00
    0   -3    1     23.56      0.00
    1   -3    1     23.38      0.00
    2   -3    1     16.19      0.00
    3   -3    1      7.46      0.00
    4   -3    1      2.10      0.00
    5   -3    1      0.12      0.00
    6   -3    1     -0.37      0.00
    7   -3    1     -0.37      0.00
    8   -3    1      0.10      0.00
    9   -3    1      0.52      0.00
   10   -3    1      0.04      0.00
   11   -3    1      0.15      0.00
  -13   -2    1      0.04      0.00
  -12   -2    1      0.59      0.00
  -11   -2    1      0.32      0.00
  -10   -2    1      0.58      0.00
   -9   -2    1      0.96      0.00
   -8   -2    1      0.22      0.00
   -7   -2    1     -0.08      0.00
   -6   -2    1     -0.55      0.00
   -5   -2    1     -1.91      0.00
   -4   -2    1     -2.30      0.00
   -3   -2    1     -3.58      0.00
   -2   -2    1      4.44      0.00
   -1   -2    1     22.28      0.00
    1   -2    1     31.57      0.00
    2   -2    1     18.78      0.00
    3   -2    1      7.13      0.00
    4   -2    1      1.16      0.00
    5   -2    1     -0.97      0.00
    6   -2    1     -0.86      0.00
    7   -2    1     -0.43      0.00
    8   -2    1      0.19      0.00
    9   -2    1      0.28      0.00
   10   -2    1      0.31      0.00
   11   -2    1      0.04      0.00
   12   -2    1      0.30      0.00
  -13   -1    1      0.03      0.00
  -12   -1    1      0.31      0.00
  -11   -1    1      0.72      0.00
  -10   -1    1      0.57      0.00
   -9   -1    1      0.40      0.00
   -8   -1    1      0.08      0.00
   -7   -1    1     -0.22      0.00
   -6   -1    1     -0.65      0.00
   -5   -1    1     -1.98      0.00
   -4   -1    1     -1.78      0.00
   -3   -1    1     -0.72      0.00
   -2   -1    1      6.16      0.00
   -1   -1    1     30.10      0.00
    1   -1    1     40.11      0.00
    2   -1    1     19.42      0.00
    3   -1    1      6.80      0.00
    4   -1    1     -0.16      0.00
    5   -1    1     -1.96      0.00
    6   -1    1     -1.05      0.00
    7   -1    1     -0.65      0.00
    8   -1    1     -0.07      0.00
    9   -1    1      0.16      0.00
   10   -1    1      0.50      0.00
   11   -1    1      0.30      0.00
   12   -1    1     -0.08      0.00
  -12    0    1      0.39      0.00
  -11    0    1      0.54      0.00
  -10    0    1      0.43      0.00
   -9    0    1      0.28      0.00
   -8    0    1      0.06      0.00
   -7    0    1     -0.48      0.00
   -6    0    1     -0.73      0.00
   -5    0    1     -1.56      0.00
   -4    0    1     -1.29      0.00
   -3    0    1      0.93      0.00
   -2    0    1      9.42      0.00
   -1    0    1     33.90      0.00
    2    0    1     18.03      0.00
    3    0    1      3.31      0.00
    4    0    1     -1.79      0.00
    5    0    1     -2.24      0.00
    6    0    1     -1.16      0.00
    7    0    1     -0.52      0.00
    8    0    1      0.17      0.00
    9    0    1      0.37      0.00
   10    0    1      0.24      0.00
   11    0    1      0.22      0.00
   12    0    1     -0.34      0.00
   13    0    1     -0.16      0.00
  -12    1    1      0.35      0.00
  -11    1    1      0.11      0.00
  -10    1    1      0.53      0.00
   -9    1    1      0.25      0.00
   -8    1    1     -0.25      0.00
   -7    1    1     -0.68      0.00
   -6    1    1     -1.01      0.00
   -5    1    1     -1.55      0.00
   -4    1    1     -1.15      0.00
   -3    1    1      2.64      0.00
   -2    1    1     13.78      0.00
   -1    1    1     29.98      0.00
    3    1    1     -0.56      0.00
    4    1    1     -2.78      0.00
    5    1    1     -2.59      0.00
    6    1    1     -1.26      0.00
    7    1    1     -0.36      0.00
    8    1    1      0.06      0.00
    9    1    1      0.54      0.00
   10    1    1      0.28      0.00
   11    1    1      0.20      0.00
   12    1    1     -0.24      0.00
   13    1    1     -0.50      0.00
  -12    2    1      0.14      0.00
  -11    2    1      0.34      0.00
  -10    2    1      0.22      0.00
   -9    2    1      0.29      0.00
   -8    2    1      0.03      0.00
   -7    2    1     -0.41      0.00
   -6    2    1     -1.09      0.00
   -5    2    1     -1.31      0.00
   -4    2    1     -0.71      0.00
   -3    2    1      3.46      0.00
   -2    2    1     11.86      0.00
   -1    2    1     23.97      0.00
    0    2    1     32.54      0.00
    1    2    1     22.79      0.00
    2    2    1      7.69      0.00
    3    2    1     -2.58      0.00
    4    2    1     -4.62      0.00
    5    2    1     -2.79      0.00
    6    2    1     -1.27      0.00
    7    2    1     -0.44      0.00
    8    2    1      0.16      0.00
    9    2    1      0.92      0.00
   10    2    1      0.50      0.00
   11    2    1      0.11      0.00
   12    2    1     -0.47      0.00
   13    2    1     -0.35      0.00
  -11    3    1      0.26      0.00
  -10    3    1      0.35      0.00
   -9    3    1      0.28      0.00
   -8    3    1      0.34      0.00
   -7    3    1     -0.27      0.00
   -6    3    1     -0.83      0.00
   -5    3    1     -0.77      0.00
   -4    3    1      0.07      0.00
   -3    3    1      3.19      0.00
   -2    3    1      9.91      0.00
   -1    3    1     18.37      0.00
    0    3    1     19.82      0.00
    1    3    1     12.53      0.00
    2    3    1      0.69      0.00
    3    3    1     -4.10      0.00
    4    3    1     -4.71      0.00
    5    3    1     -3.07      0.00
    6    3    1     -1.77      0.00
    7    3    1     -0.35      0.00
    8    3    1      0.27      0.00
    9    3    1      0.77      0.00
   10    3    1      0.72      0.00
   11    3    1      0.04      0.00
   12    3    1     -0.38      0.00
   13    3    1     -0.23      0.00
  -11    4    1      0.20      0.00
  -10    4    1      0.46      0.00
   -9    4    1      0.13      0.00
   -8    4    1      0.25      0.00
   -7    4    1      0.20      0.00
   -6    4    1     -0.07      0.00
   -5    4    1      0.02      0.00
   -4    4    1      0.87      0.00
   -3    4    1      3.47      0.00
   -2    4    1      8.02      0.00
   -1    4    1     11.76      0.00
    0    4    1     11.74      0.00
    1    4    1      5.66      0.00
    2    4    1     -0.58      0.00
    3    4    1     -4.55      0.00
    4    4    1     -4.39      0.00
    5    4    1     -3.33      0.00
    6    4    1     -1.64      0.00
    7    4    1     -0.10      0.00
    8    4    1      0.30      0.00
    9    4    1      0.83      0.00
   10    4    1      0.77      0.00
   11    4    1      0.01      0.00
   12    4    1     -0.28      0.00
   13    4    1     -0.11      0.00
   14    4    1      0.02      0.00
  -10    5    1      0.21      0.00
   -9    5    1      0.36      0.00
   -8    5    1     -0.06      0.00
   -7    5    1      0.24      0.00
   -6    5    1      0.07      0.00
   -5    5    1      0.33      0.00
   -4    5    1      1.45      0.00
   -3    5    1      3.63      0.00
   -2    5    1      5.63      0.00
   -1    5    1      7.41      0.00
    0    5    1      6.47      0.00
    1    5    1      2.04      0.00
    2    5    1     -2.31      0.00
    3    5    1     -4.66      0.00
    4    5    1     -4.29      0.00
    5    5    1     -2.68      0.00
    6    5    1     -1.28      0.00
    7    5    1     -0.44      0.00
    8    5    1      0.61      0.00
    9    5    1      0.77      0.00
   10    5    1      0.51      0.00
   11    5    1      0.15      0.00
   12    5    1      0.13      0.00
   13    5    1      0.03      0.00
   14    5    1      0.24      0.00
  -10    6    1      0.27      0.00
   -9    6    1      0.20      0.00
   -8    6    1     -0.14      0.00
   -7    6    1      0.12      0.00
   -6    6    1      0.03      0.00
   -5    6    1      0.46      0.00
   -4    6    1      1.39      0.00
   -3    6    1      2.51      0.00
   -2    6    1      3.61      0.00
   -1    6    1      4.00      0.00
    0    6    1      2.63      0.00
    1    6    1     -0.20      0.00
    2    6    1     -2.62      0.00
    3    6    1     -3.78      0.00
    4    6    1     -3.60      0.00
    5    6    1     -2.20      0.00
    6    6    1     -0.78      0.00
    7    6    1     -0.05      0.00
    8    6    1      0.76      0.00
    9    6    1      0.74      0.00
   10    6    1      0.38      0.00
   11    6    1      0.30      0.00
   12    6    1      0.16      0.00
   13    6    1     -0.06      0.00
   14    6    1      0.62      0.00
   -9    7    1      0.01      0.00
   -8    7    1     -0.20      0.00
   -7    7    1      0.02      0.00
   -6    7    1     -0.22      0.00
   -5    7    1      0.22      0.00
   -4    7    1      1.06      0.00
   -3    7    1      1.71      0.00
   -2    7    1      2.34      0.00
   -1    7    1      1.78      0.00
    0    7    1      0.35      0.00
    1    7    1     -1.43      0.00
    2    7    1     -2.40      0.00
    3    7    1     -2.87      0.00
    4    7    1     -2.43      0.00
    5    7    1     -1.43      0.00
    6    7    1     -0.32      0.00
    7    7    1      0.37      0.00
    8    7    1      0.59      0.00
    9    7    1      0.55      0.00
   10    7    1      0.01      0.00
   11    7    1      0.39      0.00
   12    7    1      0.11      0.00
   13    7    1      0.34      0.00
   14    7    1      0.50      0.00
   -8    8    1     -0.40      0.00
   -7    8    1      0.26      0.00
   -6    8    1      0.39      0.00
   -5    8    1      0.44      0.00
   -4    8    1      0.96      0.00
   -3    8    1      1.05      0.00
   -2    8    1      0.99      0.00
   -1    8    1      0.51      0.00
    0    8    1     -0.37      0.00
    1    8    1     -1.41      0.00
    2    8    1     -1.84      0.00
    3    8    1     -2.14      0.00
    4    8    1     -1.88      0.00
    5    8    1     -0.96      0.00
    6    8    1      0.01      0.00
    7    8    1      0.40      0.00
    8    8    1      0.60      0.00
    9    8    1      0.14      0.00
   10    8    1      0.12      0.00
   11    8    1      0.49      0.00
   12    8    1      0.25      0.00
   13    8    1      0.03      0.00
   14    8    1     -0.04      0.00
   -8    9    1     -0.12      0.00
   -7    9    1      0.38      0.00
   -6    9    1      0.74      0.00
   -5    9    1      0.32      0.00
   -4    9    1      0.26      0.00
   -3    9    1      0.60      0.00
   -2    9    1      0.49      0.00
   -1    9    1      0.46      0.00
    0    9    1     -0.31      0.00
    1    9    1     -1.05      0.00
    2    9    1     -1.47      0.00
    3    9    1     -1.46      0.00
    4    9    1     -1.26      0.00
    5    9    1     -0.25      0.00
    6    9    1      0.16      0.00
    7    9    1      0.16      0.00
    8    9    1      0.28      0.00
    9    9    1      0.34      0.00
   10    9    1      0.10      0.00
   11    9    1      0.11      0.00
   12    9    1      0.08      0.00
   13    9    1     -0.22      0.00
   14    9    1     -0.19      0.00
   -7   10    1      0.22      0.00
   -6   10    1      0.79      0.00
   -5   10    1      0.32      0.00
   -4   10    1      0.02      0.00
   -3   10    1      0.24      0.00
   -2   10    1      0.52      0.00
   -1   10    1      0.02      0.00
    0   10    1     -0.54      0.00
    1   10    1     -0.83      0.00
    2   10    1     -0.94      0.00
    3   10    1     -0.79      0.00
    4   10    1     -1.06      0.00
    5   10    1     -0.43      0.00
    6   10    1      0.07      0.00
    7   10    1      0.13      0.00
    8   10    1      0.14      0.00
    9   10    1      0.37      0.00
   10   10    1     -0.13      0.00
   11   10    1     -0.28      0.00
   12   10    1     -0.02      0.00
   13   10    1     -0.10      0.00
   14   10    1     -0.40      0.00
   -6   11    1      0.46      0.00
   -5   11    1     -0.16      0.00
   -4   11    1     -0.47      0.00
   -3   11    1     -0.06      0.00
   -2   11    1      0.30      0.00
   -1   11    1     -0.10      0.00
    0   11    1     -0.54      0.00
    1   11    1     -0.48      0.00
    2   11    1     -0.28      0.00
    3   11    1     -0.22      0.00
    4   11    1     -0.50      0.00
    5   11    1     -0.14      0.00
    6   11    1      0.24      0.00
    7   11    1      0.25      0.00
    8   11    1      0.07      0.00
    9   11    1     -0.09      0.00
   10   11    1     -0.07      0.00
   11   11    1     -0.70      0.00
   12   11    1     -0.21      0.00
   13   11    1     -0.14      0.00
   -5   12    1     -0.41      0.00
   -4   12    1     -0.38      0.00
   -3   12    1      0.13      0.00
   -2   12    1      0.05      0.00
   -1   12    1      0.07      0.00
    0   12    1     -0.79      0.00
    1   12    1     -0.26      0.00
    2   12    1     -0.18      0.00
    3   12    1      0.19      0.00
    4   12    1     -0.24      0.00
    5   12    1      0.14      0.00
    6   12    1     -0.10      0.00
    7   12    1      0.32      0.00
    8   12    1      0.14      0.00
    9   12    1     -0.27      0.00
   10   12    1     -0.29      0.00
   11   12    1     -0.63      0.00
   12   12    1     -0.36      0.00
   13   12    1      0.28      0.00
   -4   13    1     -0.27      0.00
   -3   13    1     -0.23      0.00
   -2   13    1      0.13      0.00
   -1   13    1     -0.47      0.00
    0   13    1     -0.41      0.00
    1   13    1     -0.26      0.00
    2   13    1      0.37      0.00
    3   13    1      0.42      0.00
    4   13    1      0.16      0.00
    5   13    1      0.12      0.00
    6   13    1      0.08      0.00
    7   13    1      0.18      0.00
    8   13    1      0.12      0.00
    9   13    1     -0.36      0.00
   10   13    1     -0.54      0.00
   11   13    1     -0.12      0.00
   12   13    1     -0.20      0.00
   13   13    1      0.47      0.00
   -3   14    1     -0.06      0.00
   -2   14    1      0.14      0.00
   -1   14    1     -0.28      0.00
    0   14    1      0.12      0.00
    1   14    1      0.05      0.00
    2   14    1      0.18      0.00
    3   14    1      0.27      0.00
    4   14    1     -0.13      0.00
    5   14    1     -0.04      0.00
    6   14    1      0.32      0.00
    7   14    1     -0.02      0.00
    8   14    1     -0.29      0.00
    9   14    1     -0.14      0.00
   10   14    1     -0.30      0.00
   11   14    1      0.21      0.00
   12   14    1      0.15      0.00
   -1   15    1      0.17      0.00
    0   15    1      0.02      0.00
    1   15    1      0.03      0.00
    2   15    1     -0.49      0.00
    3   15    1      0.34      0.00
    4   15    1     -0.03      0.00
    5   15    1      0.27      0.00
    6   15    1      0.49      0.00
    7   15    1      0.06      0.00
    8   15    1     -0.44      0.00
    9   15    1     -0.12      0.00
   10   15    1     -0.09      0.00
   11   15    1     -0.03      0.00
    1   16    1     -0.29      0.00
    2   16    1     -0.17      0.00
    3   16    1      0.09      0.00
    4   16    1      0.58      0.00
    5   16    1      0.27      0.00
    6   16    1      0.71      0.00
    7   16    1      0.30      0.00
    8   16    1     -0.44      0.00
    9   16    1     -0.66      0.00
   10   16    1     -0.09      0.00
    3   17    1      0.04      0.00
    4   17    1      0.67      0.00
    5   17    1      0.30      0.00
    6   17    1      0.51      0.00
    7   17    1      0.29      0.00
    8   17    1     -0.61      0.00
   -8  -17    2     -0.15      0.00
   -7  -17    2      0.07      0.00
   -6  -17    2     -0.40      0.00
   -5  -17    2      0.10      0.00
   -4  -17    2      0.36      0.00
   -3  -17    2      0.35      0.00
  -10  -16    2      0.12      0.00
   -9  -16    2     -0.13      0.00
   -8  -16    2     -0.07      0.00
   -7  -16    2      0.06      0.00
   -6  -16    2      0.06      0.00
   -5  -16    2      0.00      0.00
   -4  -16    2      0.18      0.00
   -3  -16    2      0.16      0.00
   -2  -16    2     -0.07      0.00
   -1  -16    2     -0.24      0.00
  -11  -15    2     -0.58      0.00
  -10  -15    2     -0.26      0.00
   -9  -15    2      0.18      0.00
   -8  -15    2      0.05      0.00
   -7  -15    2      0.42      0.00
   -6  -15    2      0.39      0.00
   -5  -15    2      0.03      0.00
   -4  -15    2      0.01      0.00
   -3  -15    2     -0.04      0.00
   -2  -15    2     -0.45      0.00
   -1  -15    2      0.10      0.00
    0  -15    2     -0.27      0.00
    1  -15    2     -0.28      0.00
  -12  -14    2     -0.37      0.00
  -11  -14    2     -0.37      0.00
  -10  -14    2     -0.33      0.00
   -9  -14    2      0.19      0.00
   -8  -14    2      0.15      0.00
   -7  -14    2      0.44      0.00
   -6  -14    2      0.51      0.00
   -5  -14    2     -0.02      0.00
   -4  -14    2     -0.22      0.00
   -3  -14    2     -0.58      0.00
   -2  -14    2     -0.43      0.00
   -1  -14    2     -0.12      0.00
    0  -14    2      0.08      0.00
    1  -14    2     -0.39      0.00
    2  -14    2     -0.03      0.00
    3  -14    2      0.18      0.00
  -12  -13    2     -0.49      0.00
  -11  -13    2     -0.14      0.00
  -10  -13    2     -0.37      0.00
   -9  -13    2     -0.05      0.00
   -8  -13    2      0.27      0.00
   -7  -13    2      0.33      0.00
   -6  -13    2      0.40      0.00
   -5  -13    2      0.17      0.00
   -4  -13    2     -0.47      0.00
   -3  -13    2     -0.24      0.00
   -2  -13    2      0.03      0.00
   -1  -13    2      0.13      0.00
    0  -13    2      0.20      0.00
    1  -13    2     -0.44      0.00
    2  -13    2     -0.19      0.00
    3  -13    2     -0.18      0.00
    4  -13    2      0.26      0.00
  -13  -12    2      0.10      0.00
  -12  -12    2     -0.35      0.00
  -11  -12    2     -0.42      0.00
  -10  -12    2     -0.21      0.00
   -9  -12    2      0.25      0.00
   -8  -12    2      0.44      0.00
   -7  -12    2      0.38      0.00
   -6  -12    2      0.14      0.00
   -5  -12    2      0.22      0.00
   -4  -12    2     -0.59      0.00
   -3  -12    2     -0.19      0.00
   -2  -12    2     -0.21      0.00
   -1  -12    2      0.12      0.00
    0  -12    2     -0.37      0.00
    1  -12    2     -0.08      0.00
    2  -12    2     -0.20      0.00
    3  -12    2      0.21      0.00
    4  -12    2      0.12      0.00
    5  -12    2      0.02      0.00
  -13  -11    2     -0.26      0.00
  -12  -11    2     -0.19      0.00
  -11  -11    2     -0.58      0.00
  -10  -11    2      0.11      0.00
   -9  -11    2      0.41      0.00
   -8  -11    2      0.44      0.00
   -7  -11    2      0.16      0.00
   -6  -11    2      0.05      0.00
   -5  -11    2      0.04      0.00
   -4  -11    2     -0.18      0.00
   -3  -11    2     -0.56      0.00
   -2  -11    2     -0.26      0.00
   -1  -11    2      0.10      0.00
    0  -11    2     -0.03      0.00
    1  -11    2      0.09      0.00
    2  -11    2      0.26      0.00
    3  -11    2      0.25      0.00
    4  -11    2     -0.11      0.00
    5  -11    2     -0.03      0.00
    6  -11    2      0.38      0.00
  -13  -10    2     -0.59      0.00
  -12  -10    2     -0.31      0.00
  -11  -10    2     -0.35      0.00
  -10  -10    2     -0.08      0.00
   -9  -10    2      0.31      0.00
   -8  -10    2      0.51      0.00
   -7  -10    2      0.52      0.00
   -6  -10    2      0.24      0.00
   -5  -10    2     -0.07      0.00
   -4  -10    2     -0.38      0.00
   -3  -10    2     -0.85      0.00
   -2  -10    2     -0.78      0.00
   -1  -10    2     -0.16      0.00
    0  -10    2     -0.08      0.00
    1  -10    2      0.22      0.00
    2  -10    2      0.60      0.00
    3  -10    2      0.59      0.00
    4  -10    2      0.26      0.00
    5  -10    2      0.19      0.00
    6  -10    2      0.61      0.00
    7  -10    2      0.84      0.00
  -14   -9    2     -0.05      0.00
  -13   -9    2     -0.48      0.00
  -12   -9    2     -0.47      0.00
  -11   -9    2     -0.18      0.00
  -10   -9    2     -0.09      0.00
   -9   -9    2      0.26      0.00
   -8   -9    2      0.59      0.00
   -7   -9    2      0.63      0.00
   -6   -9    2      0.30      0.00
   -5   -9    2     -0.38      0.00
   -4   -9    2     -0.70      0.00
   -3   -9    2     -0.97      0.00
   -2   -9    2     -0.94      0.00
   -1   -9    2     -0.20      0.00
    0   -9    2      0.44      0.00
    1   -9    2      1.03      0.00
    2   -9    2      1.18      0.00
    3   -9    2      1.14      0.00
    4   -9    2      0.74      0.00
    5   -9    2      0.55      0.00
    6   -9    2      0.41      0.00
    7   -9    2      0.75      0.00
    8   -9    2      0.69      0.00
  -14   -8    2     -0.02      0.00
  -13   -8    2     -0.27      0.00
  -12   -8    2     -0.65      0.00
  -11   -8    2      0.08      0.00
  -10   -8    2      0.07      0.00
   -9   -8    2      0.30      0.00
   -8   -8    2      0.45      0.00
   -7   -8    2      0.89      0.00
   -6   -8    2      0.59      0.00
   -5   -8    2     -0.58      0.00
   -4   -8    2     -1.31      0.00
   -3   -8    2     -1.48      0.00
   -2   -8    2     -0.80      0.00
   -1   -8    2      0.47      0.00
    0   -8    2      1.46      0.00
    1   -8    2      1.78      0.00
    2   -8    2      1.81      0.00
    3   -8    2      1.50      0.00
    4   -8    2      1.41      0.00
    5   -8    2      1.01      0.00
    6   -8    2      0.33      0.00
    7   -8    2      0.55      0.00
    8   -8    2      0.45      0.00
  -14   -7    2      0.16      0.00
  -13   -7    2      0.13      0.00
  -12   -7    2     -0.14      0.00
  -11   -7    2      0.08      0.00
  -10   -7    2      0.18      0.00
   -9   -7    2      0.56      0.00
   -8   -7    2      0.61      0.00
   -7   -7    2      0.99      0.00
   -6   -7    2      0.32      0.00
   -5   -7    2     -0.98      0.00
   -4   -7    2     -1.86      0.00
   -3   -7    2     -1.86      0.00
   -2   -7    2     -0.73      0.00
   -1   -7    2      1.06      0.00
    0   -7    2      2.75      0.00
    1   -7    2      3.09      0.00
    2   -7    2      3.07      0.00
    3   -7    2      2.47      0.00
    4   -7    2      1.88      0.00
    5   -7    2      1.09      0.00
    6   -7    2      0.26      0.00
    7   -7    2      0.12      0.00
    8   -7    2      0.27      0.00
    9   -7    2      0.45      0.00
  -14   -6    2      0.32      0.00
  -13   -6    2      0.06      0.00
  -12   -6    2      0.00      0.00
  -11   -6    2     -0.13      0.00
  -10   -6    2      0.65      0.00
   -9   -6    2      0.78      0.00
   -8   -6    2      1.14      0.00
   -7   -6    2      0.78      0.00
   -6   -6    2      0.20      0.00
   -5   -6    2     -1.27      0.00
   -4   -6    2     -1.91      0.00
   -3   -6    2     -1.98      0.00
   -2   -6    2     -0.86      0.00
   -1   -6    2      1.91      0.00
    0   -6    2      5.19      0.00
    1   -6    2      5.91      0.00
    2   -6    2      5.22      0.00
    3   -6    2      3.68      0.00
    4   -6    2      2.25      0.00
    5   -6    2      1.20      0.00
    6   -6    2      0.41      0.00
    7   -6    2      0.02      0.00
    8   -6    2      0.22      0.00
    9   -6    2      0.49      0.00
   10   -6    2      0.50      0.00
  -13   -5    2      0.08      0.00
  -12   -5    2     -0.01      0.00
  -11   -5    2      0.21      0.00
  -10   -5    2      0.79      0.00
   -9   -5    2      0.97      0.00
   -8   -5    2      1.12      0.00
   -7   -5    2      0.73      0.00
   -6   -5    2     -0.31      0.00
   -5   -5    2     -1.32      0.00
   -4   -5    2     -1.65      0.00
   -3   -5    2     -2.29      0.00
   -2   -5    2     -0.91      0.00
   -1   -5    2      3.27      0.00
    0   -5    2      8.26      0.00
    1   -5    2     10.01      0.00
    2   -5    2      8.28      0.00
    3   -5    2      5.47      0.00
    4   -5    2      2.87      0.00
    5   -5    2      1.33      0.00
    6   -5    2      0.09      0.00
    7   -5    2     -0.05      0.00
    8   -5    2      0.16      0.00
    9   -5    2      0.24      0.00
   10   -5    2      0.01      0.00
  -13   -4    2      0.16      0.00
  -12   -4    2      0.07      0.00
  -11   -4    2      0.14      0.00
  -10   -4    2      0.74      0.00
   -9   -4    2      1.03      0.00
   -8   -4    2      0.79      0.00
   -7   -4    2      0.82      0.00
   -6   -4    2     -0.48      0.00
   -5   -4    2     -1.24      0.00
   -4   -4    2     -1.92      0.00
   -3   -4    2     -2.79      0.00
   -2   -4    2      0.46      0.00
   -1   -4    2      6.59      0.00
    0   -4    2     13.18      0.00
    1   -4    2     14.93      0.00
    2   -4    2     12.07      0.00
    3   -4    2      6.85      0.00
    4   -4    2      2.93      0.00
    5   -4    2      1.04      0.00
    6   -4    2     -0.14      0.00
    7   -4    2      0.00      0.00
    8   -4    2      0.14      0.00
    9   -4    2     -0.24      0.00
   10   -4    2     -0.03      0.00
   11   -4    2     -0.16      0.00
  -13   -3    2      0.01      0.00
  -12   -3    2      0.17      0.00
  -11   -3    2      0.22      0.00
  -10   -3    2      0.57      0.00
   -9   -3    2      0.84      0.00
   -8   -3    2      0.72      0.00
   -7   -3    2      0.21      0.00
   -6   -3    2     -0.71      0.00
   -5   -3    2     -1.55      0.00
   -4   -3    2     -2.41      0.00
   -3   -3    2     -2.54      0.00
   -2   -3    2     -0.01      0.00
   -1   -3    2      9.42      0.00
    0   -3    2     18.45      0.00
    1   -3    2     20.20      0.00
    2   -3    2     15.06      0.00
    3   -3    2      7.52      0.00
    4   -3    2      2.11      0.00
    5   -3    2      0.27      0.00
    6   -3    2     -0.49      0.00
    7   -3    2     -0.44      0.00
    8   -3    2     -0.06      0.00
    9   -3    2      0.04      0.00
   10   -3    2      0.05      0.00
   11   -3    2     -0.03      0.00
  -13   -2    2      0.02      0.00
  -12   -2    2      0.39      0.00
  -11   -2    2      0.41      0.00
  -10   -2    2      0.41      0.00
   -9   -2    2      0.89      0.00
   -8   -2    2      0.35      0.00
   -7   -2    2     -0.30      0.00
   -6   -2    2     -0.66      0.00
   -5   -2    2     -1.56      0.00
   -4   -2    2     -2.82      0.00
   -3   -2    2     -3.63      0.00
   -2   -2    2      0.39      0.00
   -1   -2    2     13.56      0.00
    0   -2    2     28.07      0.00
    1   -2    2     25.82      0.00
    2   -2    2     17.36      0.00
    3   -2    2      7.02      0.00
    4   -2    2      0.62      0.00
    5   -2    2     -0.89      0.00
    6   -2    2     -1.01      0.00
    7   -2    2     -0.50      0.00
    8   -2    2      0.12      0.00
    9   -2    2      0.23      0.00
   10   -2    2     -0.02      0.00
   11   -2    2      0.32      0.00
   12   -2    2     -0.07      0.00
  -13   -1    2     -0.16      0.00
  -12   -1    2      0.19      0.00
  -11   -1    2      0.48      0.00
  -10   -1    2      0.53      0.00
   -9   -1    2      0.49      0.00
   -8   -1    2     -0.11      0.00
   -7   -1    2     -0.28      0.00
   -6   -1    2     -0.85      0.00
   -5   -1    2     -1.99      0.00
   -4   -1    2     -2.32      0.00
   -3   -1    2     -2.98      0.00
   -2   -1    2      2.58      0.00
   -1   -1    2     16.20      0.00
    0   -1    2     33.02      0.00
    1   -1    2     29.77      0.00
    2   -1    2     18.14      0.00
    3   -1    2      5.50      0.00
    4   -1    2     -0.83      0.00
    5   -1    2     -2.27      0.00
    6   -1    2     -1.40      0.00
    7   -1    2     -0.72      0.00
    8   -1    2     -0.08      0.00
    9   -1    2      0.10      0.00
   10   -1    2      0.34      0.00
   11   -1    2      0.29      0.00
   12   -1    2      0.02      0.00
  -12    0    2     -0.16      0.00
  -11    0    2      0.57      0.00
  -10    0    2      0.29      0.00
   -9    0    2      0.27      0.00
   -8    0    2     -0.02      0.00
   -7    0    2     -0.46      0.00
   -6    0    2     -0.99      0.00
   -5    0    2     -1.73      0.00
   -4    0    2     -1.76      0.00
   -3    0    2     -1.69      0.00
   -2    0    2      2.77      0.00
   -1    0    2     20.49      0.00
    1    0    2     34.56      0.00
    2    0    2     14.78      0.00
    3    0    2      2.95      0.00
    4    0    2     -2.94      0.00
    5    0    2     -3.30      0.00
    6    0    2     -1.53      0.00
    7    0    2     -0.84      0.00
    8    0    2      0.08      0.00
    9    0    2      0.34      0.00
   10    0    2      0.23      0.00
   11    0    2     -0.08      0.00
   12    0    2     -0.38      0.00
   13    0    2     -0.75      0.00
  -12    1    2     -0.05      0.00
  -11    1    2      0.02      0.00
  -10    1    2      0.23      0.00
   -9    1    2      0.17      0.00
   -8    1    2     -0.19      0.00
   -7    1    2     -0.76      0.00
   -6    1    2     -1.07      0.00
   -5    1    2     -1.85      0.00
   -4    1    2     -1.81      0.00
   -3    1    2     -0.52      0.00
   -2    1    2      5.68      0.00
   -1    1    2     20.74      0.00
    1    1    2     26.26      0.00
    2    1    2      8.24      0.00
    3    1    2     -0.78      0.00
    4    1    2     -4.15      0.00
    5    1    2     -3.88      0.00
    6    1    2     -1.67      0.00
    7    1    2     -0.71      0.00
    8    1    2     -0.06      0.00
    9    1    2      0.28      0.00
   10    1    2      0.32      0.00
   11    1    2     -0.12      0.00
   12    1    2     -0.56      0.00
   13    1    2     -0.85      0.00
  -12    2    2      0.29      0.00
  -11    2    2     -0.29      0.00
  -10    2    2      0.23      0.00
   -9    2    2      0.06      0.00
   -8    2    2     -0.11      0.00
   -7    2    2     -0.38      0.00
   -6    2    2     -1.14      0.00
   -5    2    2     -1.87      0.00
   -4    2    2     -1.43      0.00
   -3    2    2      0.07      0.00
   -2    2    2      5.99      0.00
   -1    2    2     14.82      0.00
    0    2    2     21.56      0.00
    1    2    2     15.11      0.00
    2    2    2      5.06      0.00
    3    2    2     -4.03      0.00
    4    2    2     -5.04      0.00
    5    2    2     -4.17      0.00
    6    2    2     -1.75      0.00
    7    2    2     -0.68      0.00
    8    2    2     -0.12      0.00
    9    2    2      0.70      0.00
   10    2    2      0.62      0.00
   11    2    2     -0.12      0.00
   12    2    2     -0.66      0.00
   13    2    2     -0.91      0.00
  -11    3    2      0.11      0.00
  -10    3    2      0.09      0.00
   -9    3    2      0.31      0.00
   -8    3    2     -0.01      0.00
   -7    3    2     -0.21      0.00
   -6    3    2     -0.93      0.00
   -5    3    2     -1.49      0.00
   -4    3    2     -1.02      0.00
   -3    3    2      0.55      0.00
   -2    3    2      4.61      0.00
   -1    3    2     11.54      0.00
    0    3    2     13.35      0.00
    2    3    2     -1.03      0.00
    3    3    2     -5.57      0.00
    4    3    2     -5.62      0.00
    5    3    2     -3.80      0.00
    6    3    2     -2.15      0.00
    7    3    2     -0.92      0.00
    8    3    2      0.18      0.00
    9    3    2      0.65      0.00
   10    3    2      0.49      0.00
   11    3    2      0.15      0.00
   12    3    2     -0.55      0.00
   13    3    2     -0.59      0.00
  -11    4    2      0.12      0.00
  -10    4    2      0.24      0.00
   -9    4    2      0.00      0.00
   -8    4    2      0.08      0.00
   -7    4    2     -0.02      0.00
   -6    4    2     -0.12      0.00
   -5    4    2     -0.73      0.00
   -4    4    2     -0.21      0.00
   -3    4    2      1.22      0.00
   -2    4    2      4.09      0.00
   -1    4    2      7.55      0.00
    0    4    2      6.63      0.00
    1    4    2      2.26      0.00
    2    4    2     -2.80      0.00
    3    4    2     -4.97      0.00
    4    4    2     -5.35      0.00
    5    4    2     -3.64      0.00
    6    4    2     -2.16      0.00
    7    4    2     -0.66      0.00
    8    4    2      0.25      0.00
    9    4    2      0.56      0.00
   10    4    2      0.67      0.00
   11    4    2      0.14      0.00
   12    4    2     -0.44      0.00
   13    4    2     -0.17      0.00
   14    4    2     -0.15      0.00
  -10    5    2      0.33      0.00
   -9    5    2     -0.13      0.00
   -8    5    2      0.13      0.00
   -7    5    2      0.00      0.00
   -6    5    2      0.07      0.00
   -5    5    2     -0.19      0.00
   -4    5    2      0.37      0.00
   -3    5    2      1.82      0.00
   -2    5    2      3.42      0.00
   -1    5    2      4.18      0.00
    0    5    2      3.34      0.00
    1    5    2     -0.33      0.00
    2    5    2     -3.03      0.00
    3    5    2     -5.14      0.00
    4    5    2     -4.56      0.00
    5    5    2     -2.91      0.00
    6    5    2     -1.79      0.00
    7    5    2     -0.56      0.00
    8    5    2      0.18      0.00
    9    5    2      0.57      0.00
   10    5    2      0.49      0.00
   11    5    2      0.03      0.00
   12    5    2     -0.20      0.00
   13    5    2      0.35      0.00
   14    5    2      0.00      0.00
  -10    6    2     -0.03      0.00
   -9    6    2     -0.14      0.00
   -8    6    2     -0.19      0.00
   -7    6    2      0.07      0.00
   -6    6    2      0.14      0.00
   -5    6    2      0.10      0.00
   -4    6    2      0.54      0.00
   -3    6    2      1.49      0.00
   -2    6    2      1.93      0.00
   -1    6    2      2.16      0.00
    0    6    2      0.64      0.00
    1    6    2     -1.79      0.00
    2    6    2     -3.12      0.00
    3    6    2     -3.99      0.00
    4    6    2     -3.73      0.00
    5    6    2     -2.21      0.00
    6    6    2     -1.21      0.00
    7    6    2     -0.34      0.00
    8    6    2      0.57      0.00
    9    6    2      0.44      0.00
   10    6    2      0.44      0.00
   11    6    2      0.14      0.00
   12    6    2     -0.08      0.00
   13    6    2      0.13      0.00
   14    6    2      0.36      0.00
   -9    7    2     -0.11      0.00
   -8    7    2     -0.26      0.00
   -7    7    2      0.12      0.00
   -6    7    2     -0.07      0.00
   -5    7    2     -0.01      0.00
   -4    7    2      0.39      0.00
   -3    7    2      1.03      0.00
   -2    7    2      1.14      0.00
   -1    7    2      0.93      0.00
    0    7    2     -0.76      0.00
    1    7    2     -2.48      0.00
    2    7    2     -2.82      0.00
    3    7    2     -2.91      0.00
    4    7    2     -2.37      0.00
    5    7    2     -1.19      0.00
    6    7    2     -0.41      0.00
    7    7    2      0.03      0.00
    8    7    2      0.64      0.00
    9    7    2      0.45      0.00
   10    7    2      0.00      0.00
   11    7    2      0.06      0.00
   12    7    2      0.02      0.00
   13    7    2     -0.05      0.00
   14    7    2      0.59      0.00
   -8    8    2     -0.60      0.00
   -7    8    2      0.10      0.00
   -6    8    2      0.31      0.00
   -5    8    2      0.40      0.00
   -4    8    2      0.62      0.00
   -3    8    2      0.69      0.00
   -2    8    2      0.40      0.00
   -1    8    2     -0.14      0.00
    0    8    2     -1.07      0.00
    1    8    2     -2.00      0.00
    2    8    2     -1.97      0.00
    3    8    2     -2.06      0.00
    4    8    2     -1.61      0.00
    5    8    2     -0.87      0.00
    6    8    2     -0.09      0.00
    7    8    2      0.24      0.00
    8    8    2      0.52      0.00
    9    8    2      0.34      0.00
   10    8    2     -0.21      0.00
   11    8    2      0.36      0.00
   12    8    2      0.16      0.00
   13    8    2     -0.12      0.00
   14    8    2     -0.08      0.00
   -8    9    2     -0.44      0.00
   -7    9    2      0.29      0.00
   -6    9    2      0.60      0.00
   -5    9    2      0.32      0.00
   -4    9    2      0.26      0.00
   -3    9    2      0.24      0.00
   -2    9    2      0.15      0.00
   -1    9    2     -0.14      0.00
    0    9    2     -0.52      0.00
    1    9    2     -1.36      0.00
    2    9    2     -1.24      0.00
    3    9    2     -1.51      0.00
    4    9    2     -0.94      0.00
    5    9    2     -0.25      0.00
    6    9    2      0.37      0.00
    7    9    2      0.14      0.00
    8    9    2      0.41      0.00
    9    9    2      0.23      0.00
   10    9    2      0.09      0.00
   11    9    2      0.02      0.00
   12    9    2     -0.03      0.00
   13    9    2     -0.26      0.00
   14    9    2     -0.34      0.00
   -7   10    2      0.07      0.00
   -6   10    2      0.41      0.00
   -5   10    2      0.35      0.00
   -4   10    2     -0.07      0.00
   -3   10    2      0.27      0.00
   -2   10    2      0.14      0.00
   -1   10    2     -0.05      0.00
    0   10    2     -0.67      0.00
    1   10    2     -1.09      0.00
    2   10    2     -0.77      0.00
    3   10    2     -0.78      0.00
    4   10    2     -0.69      0.00
    5   10    2     -0.36      0.00
    6   10    2      0.10      0.00
    7   10    2      0.12      0.00
    8   10    2      0.19      0.00
    9   10    2      0.29      0.00
   10   10    2     -0.18      0.00
   11   10    2     -0.25      0.00
   12   10    2     -0.18      0.00
   13   10    2     -0.05      0.00
   14   10    2     -0.29      0.00
   -6   11    2      0.33      0.00
   -5   11    2     -0.01      0.00
   -4   11    2     -0.57      0.00
   -3   11    2     -0.16      0.00
   -2   11    2      0.33      0.00
   -1   11    2     -0.36      0.00
    0   11    2     -0.52      0.00
    1   11    2     -0.85      0.00
    2   11    2     -0.38      0.00
    3   11    2     -0.23      0.00
    4   11    2     -0.21      0.00
    5   11    2     -0.22      0.00
    6   11    2      0.37      0.00
    7   11    2      0.27      0.00
    8   11    2      0.07      0.00
    9   11    2      0.12      0.00
   10   11    2     -0.45      0.00
   11   11    2     -0.40      0.00
   12   11    2     -0.46      0.00
   13   11    2     -0.02      0.00
   -5   12    2     -0.33      0.00
   -4   12    2     -0.66      0.00
   -3   12    2     -0.11      0.00
   -2   12    2      0.28      0.00
   -1   12    2     -0.25      0.00
    0   12    2     -0.55      0.00
    1   12    2     -0.73      0.00
    2   12    2     -0.25      0.00
    3   12    2     -0.05      0.00
    4   12    2      0.17      0.00
    5   12    2     -0.04      0.00
    6   12    2      0.15      0.00
    7   12    2      0.15      0.00
    8   12    2     -0.02      0.00
    9   12    2     -0.18      0.00
   10   12    2     -0.43      0.00
   11   12    2     -0.70      0.00
   12   12    2     -0.20      0.00
   13   12    2      0.02      0.00
   -4   13    2     -0.55      0.00
   -3   13    2     -0.24      0.00
   -2   13    2     -0.19      0.00
   -1   13    2      0.11      0.00
    0   13    2     -0.85      0.00
    1   13    2     -0.35      0.00
    2   13    2     -0.06      0.00
    3   13    2      0.42      0.00
    4   13    2      0.31      0.00
    5   13    2      0.32      0.00
    6   13    2     -0.13      0.00
    7   13    2      0.18      0.00
    8   13    2     -0.11      0.00
    9   13    2     -0.46      0.00
   10   13    2     -0.35      0.00
   11   13    2     -0.44      0.00
   12   13    2      0.14      0.00
   13   13    2      0.26      0.00
   -3   14    2     -0.40      0.00
   -2   14    2     -0.02      0.00
   -1   14    2      0.06      0.00
    0   14    2      0.01      0.00
    1   14    2     -0.14      0.00
    2   14    2      0.35      0.00
    3   14    2      0.26      0.00
    4   14    2      0.17      0.00
    5   14    2      0.14      0.00
    6   14    2      0.07      0.00
    7   14    2     -0.01      0.00
    8   14    2     -0.25      0.00
    9   14    2     -0.63      0.00
   10   14    2     -0.10      0.00
   11   14    2      0.24      0.00
   12   14    2      0.21      0.00
   -1   15    2      0.27      0.00
    0   15    2      0.64      0.00
    1   15    2     -0.08      0.00
    2   15    2     -0.21      0.00
    3   15    2      0.30      0.00
    4   15    2      0.13      0.00
    5   15    2      0.41      0.00
    6   15    2      0.36      0.00
    7   15    2      0.05      0.00
    8   15    2     -0.36      0.00
    9   15    2     -0.34      0.00
   10   15    2     -0.17      0.00
   11   15    2      0.36      0.00
    1   16    2      0.05      0.00
    2   16    2     -0.53      0.00
    3   16    2      0.71      0.00
    4   16    2      0.31      0.00
    5   16    2      0.70      0.00
    6   16    2      0.61      0.00
    7   16    2      0.38      0.00
    8   16    2     -0.25      0.00
    9   16    2     -0.35      0.00
   10   16    2     -0.44      0.00
    3   17    2      0.44      0.00
    4   17    2      0.68      0.00
    5   17    2      0.46      0.00
    6   17    2      0.65      0.00
    7   17    2      0.22      0.00
    8   17    2     -0.34      0.00
   -7  -17    3      0.16      0.00
   -6  -17    3     -0.17      0.00
   -5  -17    3     -0.19      0.00
   -4  -17    3      0.39      0.00
  -10  -16    3     -0.15      0.00
   -9  -16    3      0.01      0.00
   -8  -16    3      0.18      0.00
   -7  -16    3      0.25      0.00
   -6  -16    3     -0.06      0.00
   -5  -16    3      0.11      0.00
   -4  -16    3      0.18      0.00
   -3  -16    3      0.25      0.00
   -2  -16    3      0.18      0.00
   -1  -16    3     -0.03      0.00
  -11  -15    3     -0.39      0.00
  -10  -15    3     -0.27      0.00
   -9  -15    3     -0.19      0.00
   -8  -15    3      0.36      0.00
   -7  -15    3      0.35      0.00
   -6  -15    3      0.34      0.00
   -5  -15    3      0.29      0.00
   -4  -15    3      0.12      0.00
   -3  -15    3      0.02      0.00
   -2  -15    3      0.02      0.00
   -1  -15    3      0.09      0.00
    0  -15    3      0.32      0.00
    1  -15    3      0.05      0.00
  -12  -14    3     -0.11      0.00
  -11  -14    3     -0.56      0.00
  -10  -14    3     -0.21      0.00
   -9  -14    3     -0.11      0.00
   -8  -14    3      0.09      0.00
   -7  -14    3      0.47      0.00
   -6  -14    3      0.38      0.00
   -5  -14    3      0.14      0.00
   -4  -14    3     -0.09      0.00
   -3  -14    3     -0.34      0.00
   -2  -14    3     -0.45      0.00
   -1  -14    3      0.06      0.00
    0  -14    3      0.05      0.00
    1  -14    3      0.11      0.00
    2  -14    3     -0.13      0.00
    3  -14    3      0.19      0.00
  -12  -13    3     -0.07      0.00
  -11  -13    3     -0.50      0.00
  -10  -13    3     -0.15      0.00
   -9  -13    3     -0.18      0.00
   -8  -13    3     -0.02      0.00
   -7  -13    3      0.24      0.00
   -6  -13    3      0.31      0.00
   -5  -13    3     -0.14      0.00
   -4  -13    3     -0.17      0.00
   -3  -13    3     -0.56      0.00
   -2  -13    3     -0.02      0.00
   -1  -13    3      0.14      0.00
    0  -13    3      0.39      0.00
    1  -13    3     -0.11      0.00
    2  -13    3     -0.15      0.00
    3  -13    3     -0.20      0.00
    4  -13    3     -0.18      0.00
  -13  -12    3      0.25      0.00
  -12  -12    3     -0.29      0.00
  -11  -12    3     -0.35      0.00
  -10  -12    3     -0.31      0.00
   -9  -12    3      0.12      0.00
   -8  -12    3      0.35      0.00
   -7  -12    3      0.17      0.00
   -6  -12    3      0.10      0.00
   -5  -12    3     -0.08      0.00
   -4  -12    3     -0.51      0.00
   -3  -12    3     -0.48      0.00
   -2  -12    3     -0.14      0.00
   -1  -12    3     -0.07      0.00
    0  -12    3      0.10      0.00
    1  -12    3     -0.34      0.00
    2  -12    3      0.08      0.00
    3  -12    3     -0.17      0.00
    4  -12    3      0.05      0.00
    5  -12    3      0.07      0.00
  -13  -11    3      0.14      0.00
  -12  -11    3     -0.28      0.00
  -11  -11    3     -0.24      0.00
  -10  -11    3     -0.20      0.00
   -9  -11    3      0.42      0.00
   -8  -11    3      0.46      0.00
   -7  -11    3      0.13      0.00
   -6  -11    3     -0.27      0.00
   -5  -11    3     -0.02      0.00
   -4  -11    3     -0.43      0.00
   -3  -11    3     -0.39      0.00
   -2  -11    3     -0.42      0.00
   -1  -11    3      0.01      0.00
    0  -11    3      0.13      0.00
    1  -11    3      0.24      0.00
    2  -11    3      0.17      0.00
    3  -11    3      0.22      0.00
    4  -11    3      0.00      0.00
    5  -11    3     -0.12      0.00
    6  -11    3      0.34      0.00
  -13  -10    3     -0.27      0.00
  -12  -10    3     -0.25      0.00
  -11  -10    3     -0.39      0.00
  -10  -10    3     -0.10      0.00
   -9  -10    3      0.16      0.00
   -8  -10    3      0.46      0.00
   -7  -10    3      0.50      0.00
   -6  -10    3      0.10      0.00
   -5  -10    3     -0.04      0.00
   -4  -10    3     -0.23      0.00
   -3  -10    3     -0.64      0.00
   -2  -10    3     -0.62      0.00
   -1  -10    3     -0.28      0.00
    0  -10    3      0.07      0.00
    1  -10    3      0.32      0.00
    2  -10    3      0.43      0.00
    3  -10    3      0.50      0.00
    4  -10    3      0.47      0.00
    5  -10    3      0.13      0.00
    6  -10    3      0.42      0.00
    7  -10    3      0.67      0.00
  -13   -9    3     -0.32      0.00
  -12   -9    3     -0.26      0.00
  -11   -9    3     -0.54      0.00
  -10   -9    3     -0.12      0.00
   -9   -9    3      0.09      0.00
   -8   -9    3      0.51      0.00
   -7   -9    3      0.78      0.00
   -6   -9    3      0.28      0.00
   -5   -9    3     -0.27      0.00
   -4   -9    3     -0.59      0.00
   -3   -9    3     -0.65      0.00
   -2   -9    3     -0.70      0.00
   -1   -9    3     -0.08      0.00
    0   -9    3      0.36      0.00
    1   -9    3      1.00      0.00
    2   -9    3      1.06      0.00
    3   -9    3      0.91      0.00
    4   -9    3      0.88      0.00
    5   -9    3      0.60      0.00
    6   -9    3      0.43      0.00
    7   -9    3      0.47      0.00
    8   -9    3      0.82      0.00
  -13   -8    3     -0.39      0.00
  -12   -8    3     -0.48      0.00
  -11   -8    3     -0.50      0.00
  -10   -8    3     -0.01      0.00
   -9   -8    3      0.13      0.00
   -8   -8    3      0.55      0.00
   -7   -8    3      0.78      0.00
   -6   -8    3      0.64      0.00
   -5   -8    3     -0.32      0.00
   -4   -8    3     -1.03      0.00
   -3   -8    3     -1.08      0.00
   -2   -8    3     -0.59      0.00
   -1   -8    3      0.76      0.00
    0   -8    3      1.46      0.00
    1   -8    3      1.82      0.00
    2   -8    3      1.61      0.00
    3   -8    3      1.31      0.00
    4   -8    3      1.19      0.00
    5   -8    3      1.12      0.00
    6   -8    3      0.49      0.00
    7   -8    3      0.27      0.00
    8   -8    3      0.68      0.00
  -14   -7    3      0.11      0.00
  -13   -7    3      0.12      0.00
  -12   -7    3     -0.42      0.00
  -11   -7    3     -0.09      0.00
  -10   -7    3     -0.09      0.00
   -9   -7    3      0.38      0.00
   -8   -7    3      0.63      0.00
   -7   -7    3      0.97      0.00
   -6   -7    3      0.37      0.00
   -5   -7    3     -0.68      0.00
   -4   -7    3     -1.56      0.00
   -3   -7    3     -1.48      0.00
   -2   -7    3     -0.58      0.00
   -1   -7    3      1.54      0.00
    0   -7    3      2.49      0.00
    1   -7    3      2.96      0.00
    2   -7    3      2.48      0.00
    3   -7    3      1.98      0.00
    4   -7    3      1.58      0.00
    5   -7    3      1.10      0.00
    6   -7    3      0.47      0.00
    7   -7    3      0.27      0.00
    8   -7    3      0.29      0.00
    9   -7    3      0.46      0.00
  -13   -6    3      0.25      0.00
  -12   -6    3     -0.31      0.00
  -11   -6    3     -0.15      0.00
  -10   -6    3      0.17      0.00
   -9   -6    3      0.78      0.00
   -8   -6    3      0.82      0.00
   -7   -6    3      1.02      0.00
   -6   -6    3      0.00      0.00
   -5   -6    3     -1.01      0.00
   -4   -6    3     -1.67      0.00
   -3   -6    3     -1.55      0.00
   -2   -6    3     -0.68      0.00
   -1   -6    3      1.84      0.00
    0   -6    3      4.18      0.00
    1   -6    3      5.11      0.00
    2   -6    3      4.22      0.00
    3   -6    3      2.87      0.00
    4   -6    3      1.96      0.00
    5   -6    3      1.01      0.00
    6   -6    3      0.46      0.00
    7   -6    3      0.25      0.00
    8   -6    3      0.18      0.00
    9   -6    3      0.22      0.00
   10   -6    3      0.40      0.00
  -13   -5    3      0.05      0.00
  -12   -5    3      0.01      0.00
  -11   -5    3     -0.09      0.00
  -10   -5    3      0.60      0.00
   -9   -5    3      0.84      0.00
   -8   -5    3      1.02      0.00
   -7   -5    3      0.53      0.00
   -6   -5    3     -0.12      0.00
   -5   -5    3     -1.41      0.00
   -4   -5    3     -1.58      0.00
   -3   -5    3     -1.49      0.00
   -2   -5    3     -1.15      0.00
   -1   -5    3      2.20      0.00
    0   -5    3      6.01      0.00
    1   -5    3      7.83      0.00
    2   -5    3      6.71      0.00
    3   -5    3      4.22      0.00
    4   -5    3      2.51      0.00
    5   -5    3      0.94      0.00
    6   -5    3      0.09      0.00
    7   -5    3     -0.09      0.00
    8   -5    3      0.06      0.00
    9   -5    3     -0.05      0.00
   10   -5    3     -0.17      0.00
  -13   -4    3      0.14      0.00
  -12   -4    3      0.11      0.00
  -11   -4    3      0.03      0.00
  -10   -4    3      0.50      0.00
   -9   -4    3      0.98      0.00
   -8   -4    3      0.76      0.00
   -7   -4    3      0.47      0.00
   -6   -4    3     -0.22      0.00
   -5   -4    3     -1.39      0.00
   -4   -4    3     -1.82      0.00
   -3   -4    3     -2.32      0.00
   -1   -4    3      4.10      0.00
    0   -4    3      9.07      0.00
    1   -4    3     11.54      0.00
    2   -4    3      9.64      0.00
    3   -4    3      5.65      0.00
    4   -4    3      2.40      0.00
    5   -4    3      0.67      0.00
    6   -4    3     -0.27      0.00
    7   -4    3     -0.22      0.00
    8   -4    3     -0.07      0.00
    9   -4    3     -0.42      0.00
   10   -4    3     -0.64      0.00
   11   -4    3     -0.01      0.00
  -13   -3    3     -0.22      0.00
  -12   -3    3      0.10      0.00
  -11   -3    3      0.05      0.00
  -10   -3    3      0.43      0.00
   -9   -3    3      0.73      0.00
   -8   -3    3      0.51      0.00
   -7   -3    3      0.41      0.00
   -6   -3    3     -0.91      0.00
   -5   -3    3     -1.77      0.00
   -4   -3    3     -1.98      0.00
   -3   -3    3     -3.18      0.00
   -2   -3    3     -1.04      0.00
    0   -3    3     11.48      0.00
    1   -3    3     14.57      0.00
    2   -3    3     11.73      0.00
    3   -3    3      5.82      0.00
    4   -3    3      1.69      0.00
    5   -3    3     -0.02      0.00
    6   -3    3     -0.78      0.00
    7   -3    3     -0.50      0.00
    8   -3    3     -0.24      0.00
    9   -3    3     -0.49      0.00
   10   -3    3     -0.13      0.00
   11   -3    3     -0.08      0.00
  -13   -2    3     -0.18      0.00
  -12   -2    3      0.09      0.00
  -11   -2    3      0.23      0.00
  -10   -2    3      0.43      0.00
   -9   -2    3      0.58      0.00
   -8   -2    3      0.48      0.00
   -7   -2    3     -0.24      0.00
   -6   -2    3     -1.03      0.00
   -5   -2    3     -1.73      0.00
   -4   -2    3     -2.66      0.00
   -3   -2    3     -4.04      0.00
   -1   -2    3      6.14      0.00
    0   -2    3     15.53      0.00
    1   -2    3     18.71      0.00
    2   -2    3     12.66      0.00
    3   -2    3      5.23      0.00
    4   -2    3      0.16      0.00
    5   -2    3     -1.25      0.00
    6   -2    3     -1.39      0.00
    7   -2    3     -0.49      0.00
    8   -2    3      0.04      0.00
    9   -2    3     -0.11      0.00
   10   -2    3     -0.05      0.00
   11   -2    3      0.33      0.00
   12   -2    3      0.16      0.00
  -13   -1    3     -0.35      0.00
  -12   -1    3     -0.12      0.00
  -11   -1    3      0.10      0.00
  -10   -1    3      0.48      0.00
   -9   -1    3      0.44      0.00
   -8   -1    3     -0.01      0.00
   -7   -1    3     -0.46      0.00
   -6   -1    3     -0.91      0.00
   -5   -1    3     -2.08      0.00
   -4   -1    3     -3.21      0.00
   -3   -1    3     -3.59      0.00
   -1   -1    3      6.05      0.00
    0   -1    3     18.06      0.00
    1   -1    3     18.26      0.00
    2   -1    3     12.76      0.00
    3   -1    3      3.37      0.00
    4   -1    3     -1.95      0.00
    5   -1    3     -2.40      0.00
    6   -1    3     -1.97      0.00
    7   -1    3     -0.77      0.00
    8   -1    3     -0.11      0.00
    9   -1    3     -0.06      0.00
   10   -1    3      0.04      0.00
   11   -1    3      0.71      0.00
   12   -1    3     -0.13      0.00
  -12    0    3     -0.21      0.00
  -11    0    3     -0.10      0.00
  -10    0    3      0.35      0.00
   -9    0    3      0.29      0.00
   -8    0    3     -0.09      0.00
   -7    0    3     -0.35      0.00
   -6    0    3     -1.14      0.00
   -5    0    3     -1.85      0.00
   -4    0    3     -2.54      0.00
   -3    0    3     -3.41      0.00
   -2    0    3     -1.43      0.00
   -1    0    3      5.62      0.00
    0    0    3     19.81      0.00
    1    0    3     18.07      0.00
    2    0    3     11.86      0.00
    3    0    3      0.24      0.00
    4    0    3     -3.98      0.00
    5    0    3     -3.53      0.00
    6    0    3     -2.33      0.00
    7    0    3     -1.06      0.00
    8    0    3     -0.12      0.00
    9    0    3      0.23      0.00
   10    0    3      0.11      0.00
   11    0    3      0.10      0.00
   12    0    3     -0.45      0.00
   13    0    3     -0.75      0.00
  -12    1    3     -0.62      0.00
  -11    1    3     -0.06      0.00
  -10    1    3     -0.18      0.00
   -9    1    3      0.25      0.00
   -8    1    3     -0.20      0.00
   -7    1    3     -0.61      0.00
   -6    1    3     -1.19      0.00
   -5    1    3     -1.70      0.00
   -4    1    3     -2.62      0.00
   -3    1    3     -2.84      0.00
   -2    1    3      0.00      0.00
   -1    1    3      8.66      0.00
    0    1    3     15.20      0.00
    1    1    3     13.98      0.00
    2    1    3      3.76      0.00
    3    1    3     -2.53      0.00
    4    1    3     -5.50      0.00
    5    1    3     -4.34      0.00
    6    1    3     -2.32      0.00
    7    1    3     -1.03      0.00
    8    1    3     -0.31      0.00
    9    1    3      0.09      0.00
   10    1    3      0.07      0.00
   11    1    3     -0.04      0.00
   12    1    3     -0.58      0.00
   13    1    3     -1.00      0.00
  -12    2    3     -0.33      0.00
  -11    2    3     -0.33      0.00
  -10    2    3     -0.27      0.00
   -9    2    3      0.01      0.00
   -8    2    3     -0.13      0.00
   -7    2    3     -0.45      0.00
   -6    2    3     -1.06      0.00
   -5    2    3     -1.93      0.00
   -4    2    3     -2.21      0.00
   -3    2    3     -2.18      0.00
   -2    2    3      0.66      0.00
   -1    2    3      6.76      0.00
    0    2    3      9.20      0.00
    1    2    3      7.82      0.00
    2    2    3     -0.78      0.00
    3    2    3     -4.16      0.00
    4    2    3     -5.97      0.00
    5    2    3     -4.73      0.00
    6    2    3     -2.21      0.00
    7    2    3     -0.87      0.00
    8    2    3     -0.40      0.00
    9    2    3      0.31      0.00
   10    2    3      0.65      0.00
   11    2    3     -0.05      0.00
   12    2    3     -0.55      0.00
   13    2    3     -1.00      0.00
  -11    3    3     -0.44      0.00
  -10    3    3      0.07      0.00
   -9    3    3      0.12      0.00
   -8    3    3     -0.10      0.00
   -7    3    3     -0.30      0.00
   -6    3    3     -1.00      0.00
   -5    3    3     -1.70      0.00
   -4    3    3     -1.77      0.00
   -3    3    3     -1.70      0.00
   -2    3    3      0.79      0.00
   -1    3    3      4.58      0.00
    0    3    3      6.37      0.00
    1    3    3      1.57      0.00
    3    3    3     -6.53      0.00
    4    3    3     -5.66      0.00
    5    3    3     -4.39      0.00
    6    3    3     -2.32      0.00
    7    3    3     -0.96      0.00
    8    3    3     -0.16      0.00
    9    3    3      0.48      0.00
   10    3    3      0.48      0.00
   11    3    3      0.03      0.00
   12    3    3     -0.18      0.00
   13    3    3     -0.70      0.00
  -11    4    3     -0.12      0.00
  -10    4    3     -0.17      0.00
   -9    4    3      0.13      0.00
   -8    4    3     -0.34      0.00
   -7    4    3     -0.11      0.00
   -6    4    3     -0.41      0.00
   -5    4    3     -1.02      0.00
   -4    4    3     -1.18      0.00
   -3    4    3     -0.54      0.00
   -2    4    3      0.99      0.00
   -1    4    3      3.35      0.00
    0    4    3      2.11      0.00
    1    4    3     -1.09      0.00
    2    4    3     -4.49      0.00
    3    4    3     -5.45      0.00
    4    4    3     -5.34      0.00
    5    4    3     -3.79      0.00
    6    4    3     -2.11      0.00
    7    4    3     -1.04      0.00
    8    4    3      0.20      0.00
    9    4    3      0.46      0.00
   10    4    3      0.42      0.00
   11    4    3      0.31      0.00
   12    4    3     -0.12      0.00
   13    4    3     -0.29      0.00
   14    4    3      0.08      0.00
  -10    5    3     -0.11      0.00
   -9    5    3     -0.13      0.00
   -8    5    3     -0.05      0.00
   -7    5    3     -0.05      0.00
   -6    5    3     -0.15      0.00
   -5    5    3     -0.56      0.00
   -4    5    3     -0.43      0.00
   -3    5    3      0.14      0.00
   -2    5    3      1.42      0.00
   -1    5    3      1.76      0.00
    0    5    3     -0.08      0.00
    1    5    3     -1.96      0.00
    2    5    3     -4.20      0.00
    3    5    3     -4.74      0.00
    4    5    3     -4.49      0.00
    5    5    3     -2.76      0.00
    6    5    3     -1.53      0.00
    7    5    3     -0.91      0.00
    8    5    3      0.16      0.00
    9    5    3      0.47      0.00
   10    5    3      0.29      0.00
   11    5    3      0.06      0.00
   12    5    3     -0.12      0.00
   13    5    3      0.20      0.00
   14    5    3      0.32      0.00
  -10    6    3     -0.18      0.00
   -9    6    3     -0.65      0.00
   -8    6    3     -0.14      0.00
   -7    6    3     -0.08      0.00
   -6    6    3      0.03      0.00
   -5    6    3     -0.19      0.00
   -4    6    3     -0.02      0.00
   -3    6    3      0.11      0.00
   -2    6    3      0.82      0.00
   -1    6    3      0.39      0.00
    0    6    3     -1.14      0.00
    1    6    3     -2.93      0.00
    2    6    3     -3.61      0.00
    3    6    3     -3.86      0.00
    4    6    3     -3.30      0.00
    5    6    3     -2.04      0.00
    6    6    3     -1.26      0.00
    7    6    3     -0.48      0.00
    8    6    3      0.26      0.00
    9    6    3      0.44      0.00
   10    6    3      0.34      0.00
   11    6    3      0.15      0.00
   12    6    3     -0.15      0.00
   13    6    3      0.27      0.00
   14    6    3      0.21      0.00
   -9    7    3     -0.42      0.00
   -8    7    3     -0.22      0.00
   -7    7    3      0.09      0.00
   -6    7    3      0.09      0.00
   -5    7    3     -0.33      0.00
   -4    7    3      0.03      0.00
   -3    7    3      0.06      0.00
   -2    7    3      0.20      0.00
   -1    7    3      0.03      0.00
    0    7    3     -1.59      0.00
    1    7    3     -2.98      0.00
    2    7    3     -3.17      0.00
    3    7    3     -2.70      0.00
    4    7    3     -2.12      0.00
    5    7    3     -0.76      0.00
    6    7    3     -0.48      0.00
    7    7    3     -0.05      0.00
    8    7    3      0.64      0.00
    9    7    3      0.34      0.00
   10    7    3      0.27      0.00
   11    7    3     -0.11      0.00
   12    7    3     -0.16      0.00
   13    7    3      0.01      0.00
   14    7    3      0.22      0.00
   -8    8    3     -0.62      0.00
   -7    8    3     -0.13      0.00
   -6    8    3      0.19      0.00
   -5    8    3      0.16      0.00
   -4    8    3      0.28      0.00
   -3    8    3      0.33      0.00
   -2    8    3     -0.25      0.00
   -1    8    3     -0.55      0.00
    0    8    3     -1.64      0.00
    1    8    3     -2.16      0.00
    2    8    3     -2.03      0.00
    3    8    3     -1.63      0.00
    4    8    3     -1.37      0.00
    5    8    3     -0.49      0.00
    6    8    3     -0.23      0.00
    7    8    3      0.14      0.00
    8    8    3      0.55      0.00
    9    8    3      0.35      0.00
   10    8    3     -0.12      0.00
   11    8    3      0.09      0.00
   12    8    3      0.23      0.00
   13    8    3     -0.19      0.00
   14    8    3     -0.12      0.00
   -7    9    3      0.00      0.00
   -6    9    3      0.44      0.00
   -5    9    3      0.20      0.00
   -4    9    3      0.10      0.00
   -3    9    3      0.04      0.00
   -2    9    3     -0.26      0.00
   -1    9    3     -0.55      0.00
    0    9    3     -0.99      0.00
    1    9    3     -1.06      0.00
    2    9    3     -1.27      0.00
    3    9    3     -1.00      0.00
    4    9    3     -0.77      0.00
    5    9    3     -0.06      0.00
    6    9    3      0.41      0.00
    7    9    3      0.40      0.00
    8    9    3      0.40      0.00
    9    9    3      0.39      0.00
   10    9    3      0.00      0.00
   11    9    3      0.05      0.00
   12    9    3     -0.02      0.00
   13    9    3     -0.25      0.00
   14    9    3     -0.48      0.00
   -7   10    3     -0.17      0.00
   -6   10    3      0.24      0.00
   -5   10    3     -0.02      0.00
   -4   10    3      0.05      0.00
   -3   10    3     -0.05      0.00
   -2   10    3      0.04      0.00
   -1   10    3     -0.28      0.00
    0   10    3     -0.85      0.00
    1   10    3     -0.91      0.00
    2   10    3     -0.73      0.00
    3   10    3     -0.57      0.00
    4   10    3     -0.21      0.00
    5   10    3     -0.11      0.00
    6   10    3      0.19      0.00
    7   10    3      0.31      0.00
    8   10    3      0.36      0.00
    9   10    3      0.08      0.00
   10   10    3      0.12      0.00
   11   10    3     -0.45      0.00
   12   10    3     -0.04      0.00
   13   10    3     -0.05      0.00
   14   10    3     -0.29      0.00
   -6   11    3      0.27      0.00
   -5   11    3      0.00      0.00
   -4   11    3     -0.46      0.00
   -3   11    3     -0.17      0.00
   -2   11    3     -0.01      0.00
   -1   11    3     -0.02      0.00
    0   11    3     -0.99      0.00
    1   11    3     -0.73      0.00
    2   11    3     -0.45      0.00
    3   11    3     -0.29      0.00
    4   11    3      0.07      0.00
    5   11    3      0.20      0.00
    6   11    3      0.25      0.00
    7   11    3      0.53      0.00
    8   11    3      0.33      0.00
    9   11    3     -0.07      0.00
   10   11    3     -0.13      0.00
   11   11    3     -0.43      0.00
   12   11    3     -0.37      0.00
   13   11    3      0.01      0.00
   -5   12    3     -0.11      0.00
   -4   12    3     -0.59      0.00
   -3   12    3     -0.28      0.00
   -2   12    3      0.27      0.00
   -1   12    3     -0.21      0.00
    0   12    3     -0.53      0.00
    1   12    3     -0.94      0.00
    2   12    3     -0.31      0.00
    3   12    3     -0.23      0.00
    4   12    3      0.28      0.00
    5   12    3      0.31      0.00
    6   12    3      0.38      0.00
    7   12    3      0.10      0.00
    8   12    3      0.16      0.00
    9   12    3     -0.21      0.00
   10   12    3     -0.51      0.00
   11   12    3     -0.25      0.00
   12   12    3     -0.53      0.00
   13   12    3      0.23      0.00
   -4   13    3     -0.47      0.00
   -3   13    3     -0.38      0.00
   -2   13    3      0.02      0.00
   -1   13    3     -0.10      0.00
    0   13    3     -0.28      0.00
    1   13    3     -1.00      0.00
    2   13    3     -0.19      0.00
    3   13    3      0.11      0.00
    4   13    3      0.47      0.00
    5   13    3      0.31      0.00
    6   13    3      0.35      0.00
    7   13    3     -0.08      0.00
    8   13    3     -0.15      0.00
    9   13    3     -0.27      0.00
   10   13    3     -0.59      0.00
   11   13    3     -0.11      0.00
   12   13    3      0.03      0.00
   13   13    3      0.18      0.00
   -2   14    3     -0.32      0.00
   -1   14    3      0.34      0.00
    0   14    3     -0.10      0.00
    1   14    3     -0.19      0.00
    2   14    3     -0.10      0.00
    3   14    3      0.33      0.00
    4   14    3      0.30      0.00
    5   14    3      0.11      0.00
    6   14    3      0.20      0.00
    7   14    3      0.10      0.00
    8   14    3     -0.41      0.00
    9   14    3     -0.47      0.00
   10   14    3     -0.29      0.00
   11   14    3      0.20      0.00
   12   14    3      0.57      0.00
   -1   15    3      0.49      0.00
    0   15    3      0.73      0.00
    1   15    3      0.10      0.00
    2   15    3     -0.16      0.00
    3   15    3     -0.18      0.00
    4   15    3      0.56      0.00
    5   15    3      0.12      0.00
    6   15    3      0.39      0.00
    7   15    3      0.12      0.00
    8   15    3     -0.27      0.00
    9   15    3     -0.55      0.00
   10   15    3      0.05      0.00
   11   15    3      0.20      0.00
    1   16    3      0.02      0.00
    2   16    3     -0.31      0.00
    3   16    3      0.10      0.00
    4   16    3      0.69      0.00
    5   16    3      0.66      0.00
    6   16    3      0.44      0.00
    7   16    3      0.43      0.00
    8   16    3      0.01      0.00
    9   16    3     -0.35      0.00
   10   16    3     -0.20      0.00
    3   17    3      0.56      0.00
    4   17    3      0.49      0.00
    5   17    3      0.92      0.00
    6   17    3      0.32      0.00
    7   17    3      0.22      0.00
    8   17    3     -0.18      0.00
   -7  -17    4      0.17      0.00
   -6  -17    4      0.06      0.00
   -5  -17    4     -0.35      0.00
   -4  -17    4      0.25      0.00
   -9  -16    4      0.06      0.00
   -8  -16    4      0.12      0.00
   -7  -16    4      0.27      0.00
   -6  -16    4      0.10      0.00
   -5  -16    4     -0.16      0.00
   -4  -16    4      0.31      0.00
   -3  -16    4      0.23      0.00
   -2  -16    4      0.03      0.00
   -1  -16    4      0.10      0.00
  -11  -15    4      0.04      0.00
  -10  -15    4     -0.39      0.00
   -9  -15    4     -0.12      0.00
   -8  -15    4      0.18      0.00
   -7  -15    4      0.26      0.00
   -6  -15    4      0.32      0.00
   -5  -15    4      0.28      0.00
   -4  -15    4      0.30      0.00
   -3  -15    4      0.24      0.00
   -2  -15    4     -0.02      0.00
   -1  -15    4      0.25      0.00
    0  -15    4      0.47      0.00
    1  -15    4      0.58      0.00
  -11  -14    4     -0.02      0.00
  -10  -14    4     -0.34      0.00
   -9  -14    4     -0.17      0.00
   -8  -14    4      0.11      0.00
   -7  -14    4      0.17      0.00
   -6  -14    4      0.41      0.00
   -5  -14    4      0.28      0.00
   -4  -14    4     -0.01      0.00
   -3  -14    4      0.06      0.00
   -2  -14    4     -0.18      0.00
   -1  -14    4     -0.08      0.00
    0  -14    4      0.22      0.00
    1  -14    4      0.26      0.00
    2  -14    4      0.07      0.00
    3  -14    4     -0.16      0.00
  -12  -13    4      0.02      0.00
  -11  -13    4     -0.25      0.00
  -10  -13    4     -0.21      0.00
   -9  -13    4     -0.12      0.00
   -8  -13    4     -0.22      0.00
   -7  -13    4      0.12      0.00
   -6  -13    4      0.12      0.00
   -5  -13    4     -0.02      0.00
   -4  -13    4     -0.24      0.00
   -3  -13    4     -0.26      0.00
   -2  -13    4     -0.12      0.00
   -1  -13    4      0.26      0.00
    0  -13    4      0.17      0.00
    1  -13    4      0.47      0.00
    2  -13    4     -0.23      0.00
    3  -13    4     -0.26      0.00
    4  -13    4     -0.27      0.00
  -12  -12    4      0.15      0.00
  -11  -12    4     -0.54      0.00
  -10  -12    4     -0.13      0.00
   -9  -12    4     -0.09      0.00
   -8  -12    4      0.11      0.00
   -7  -12    4      0.11      0.00
   -6  -12    4      0.10      0.00
   -5  -12    4     -0.31      0.00
   -4  -12    4     -0.24      0.00
   -3  -12    4     -0.63      0.00
   -2  -12    4     -0.06      0.00
   -1  -12    4      0.06      0.00
    0  -12    4      0.07      0.00
    1  -12    4     -0.06      0.00
    2  -12    4     -0.05      0.00
    3  -12    4     -0.19      0.00
    4  -12    4     -0.29      0.00
    5  -12    4      0.21      0.00
  -13  -11    4      0.25      0.00
  -12  -11    4      0.05      0.00
  -11  -11    4     -0.23      0.00
  -10  -11    4     -0.17      0.00
   -9  -11    4      0.17      0.00
   -8  -11    4      0.44      0.00
   -7  -11    4      0.01      0.00
   -6  -11    4     -0.16      0.00
   -5  -11    4     -0.38      0.00
   -4  -11    4     -0.32      0.00
   -3  -11    4     -0.35      0.00
   -2  -11    4     -0.35      0.00
   -1  -11    4     -0.09      0.00
    0  -11    4      0.31      0.00
    1  -11    4      0.13      0.00
    2  -11    4      0.42      0.00
    3  -11    4     -0.03      0.00
    4  -11    4     -0.08      0.00
    5  -11    4      0.05      0.00
    6  -11    4     -0.07      0.00
  -13  -10    4      0.13      0.00
  -12  -10    4     -0.18      0.00
  -11  -10    4     -0.04      0.00
  -10  -10    4     -0.30      0.00
   -9  -10    4      0.15      0.00
   -8  -10    4      0.34      0.00
   -7  -10    4      0.23      0.00
   -6  -10    4      0.09      0.00
   -5  -10    4     -0.10      0.00
   -4  -10    4     -0.23      0.00
   -3  -10    4     -0.26      0.00
   -2  -10    4     -0.45      0.00
   -1  -10    4     -0.36      0.00
    0  -10    4      0.19      0.00
    1  -10    4      0.30      0.00
    2  -10    4      0.36      0.00
    3  -10    4      0.32      0.00
    4  -10    4      0.30      0.00
    5  -10    4      0.27      0.00
    6  -10    4      0.03      0.00
    7  -10    4      0.35      0.00
  -13   -9    4      0.21      0.00
  -12   -9    4     -0.21      0.00
  -11   -9    4     -0.23      0.00
  -10   -9    4     -0.30      0.00
   -9   -9    4      0.05      0.00
   -8   -9    4      0.42      0.00
   -7   -9    4      0.62      0.00
   -6   -9    4      0.29      0.00
   -5   -9    4     -0.22      0.00
   -4   -9    4     -0.48      0.00
   -3   -9    4     -0.51      0.00
   -2   -9    4     -0.22      0.00
   -1   -9    4     -0.28      0.00
    0   -9    4      0.34      0.00
    1   -9    4      0.75      0.00
    2   -9    4      0.83      0.00
    3   -9    4      0.58      0.00
    4   -9    4      0.62      0.00
    5   -9    4      0.51      0.00
    6   -9    4      0.23      0.00
    7   -9    4      0.21      0.00
    8   -9    4      0.53      0.00
  -13   -8    4     -0.04      0.00
  -12   -8    4     -0.24      0.00
  -11   -8    4     -0.59      0.00
  -10   -8    4     -0.11      0.00
   -9   -8    4      0.13      0.00
   -8   -8    4      0.54      0.00
   -7   -8    4      0.75      0.00
   -6   -8    4      0.42      0.00
   -5   -8    4     -0.11      0.00
   -4   -8    4     -0.74      0.00
   -3   -8    4     -0.91      0.00
   -2   -8    4     -0.25      0.00
   -1   -8    4      0.53      0.00
    0   -8    4      1.28      0.00
    1   -8    4      1.47      0.00
    2   -8    4      1.31      0.00
    3   -8    4      0.85      0.00
    4   -8    4      0.78      0.00
    5   -8    4      0.83      0.00
    6   -8    4      0.42      0.00
    7   -8    4     -0.04      0.00
    8   -8    4      0.46      0.00
  -13   -7    4     -0.09      0.00
  -12   -7    4     -0.01      0.00
  -11   -7    4     -0.45      0.00
  -10   -7    4      0.03      0.00
   -9   -7    4      0.10      0.00
   -8   -7    4      0.77      0.00
   -7   -7    4      0.77      0.00
   -6   -7    4      0.46      0.00
   -5   -7    4     -0.53      0.00
   -4   -7    4     -1.15      0.00
   -3   -7    4     -1.39      0.00
   -2   -7    4     -0.36      0.00
   -1   -7    4      1.18      0.00
    0   -7    4      2.28      0.00
    1   -7    4      2.13      0.00
    2   -7    4      1.90      0.00
    3   -7    4      1.29      0.00
    4   -7    4      0.86      0.00
    5   -7    4      0.80      0.00
    6   -7    4      0.36      0.00
    7   -7    4      0.06      0.00
    8   -7    4      0.32      0.00
    9   -7    4      0.18      0.00
  -13   -6    4      0.23      0.00
  -12   -6    4     -0.26      0.00
  -11   -6    4     -0.18      0.00
  -10   -6    4      0.00      0.00
   -9   -6    4      0.49      0.00
   -8   -6    4      0.83      0.00
   -7   -6    4      0.97      0.00
   -6   -6    4     -0.03      0.00
   -5   -6    4     -0.91      0.00
   -4   -6    4     -1.48      0.00
   -3   -6    4     -1.45      0.00
   -2   -6    4     -0.67      0.00
   -1   -6    4      1.32      0.00
    0   -6    4      2.91      0.00
    1   -6    4      3.66      0.00
    2   -6    4      2.85      0.00
    3   -6    4      1.92      0.00
    4   -6    4      1.13      0.00
    5   -6    4      0.69      0.00
    6   -6    4      0.32      0.00
    7   -6    4      0.19      0.00
    8   -6    4      0.09      0.00
    9   -6    4      0.04      0.00
   10   -6    4     -0.03      0.00
  -13   -5    4      0.11      0.00
  -12   -5    4     -0.18      0.00
  -11   -5    4     -0.03      0.00
  -10   -5    4      0.30      0.00
   -9   -5    4      0.66      0.00
   -8   -5    4      0.71      0.00
   -7   -5    4      0.73      0.00
   -6   -5    4     -0.52      0.00
   -5   -5    4     -1.30      0.00
   -4   -5    4     -1.66      0.00
   -3   -5    4     -1.54      0.00
   -2   -5    4     -1.08      0.00
   -1   -5    4      0.76      0.00
    0   -5    4      3.48      0.00
    1   -5    4      5.03      0.00
    2   -5    4      4.27      0.00
    3   -5    4      2.69      0.00
    4   -5    4      1.56      0.00
    5   -5    4      0.48      0.00
    6   -5    4     -0.11      0.00
    7   -5    4     -0.15      0.00
    8   -5    4     -0.12      0.00
    9   -5    4     -0.37      0.00
   10   -5    4     -0.30      0.00
  -13   -4    4      0.23      0.00
  -12   -4    4      0.07      0.00
  -11   -4    4     -0.05      0.00
  -10   -4    4      0.38      0.00
   -9   -4    4      0.64      0.00
   -8   -4    4      0.74      0.00
   -7   -4    4      0.15      0.00
   -6   -4    4     -0.25      0.00
   -5   -4    4     -1.50      0.00
   -4   -4    4     -2.05      0.00
   -3   -4    4     -2.02      0.00
   -2   -4    4     -1.99      0.00
   -1   -4    4      1.34      0.00
    0   -4    4      4.86      0.00
    1   -4    4      7.13      0.00
    2   -4    4      6.29      0.00
    3   -4    4      3.65      0.00
    4   -4    4      1.53      0.00
    5   -4    4     -0.02      0.00
    6   -4    4     -0.46      0.00
    7   -4    4     -0.34      0.00
    8   -4    4     -0.30      0.00
    9   -4    4     -0.71      0.00
   10   -4    4     -0.84      0.00
   11   -4    4     -0.27      0.00
  -13   -3    4     -0.07      0.00
  -12   -3    4     -0.15      0.00
  -11   -3    4      0.03      0.00
  -10   -3    4      0.17      0.00
   -9   -3    4      0.61      0.00
   -8   -3    4      0.40      0.00
   -7   -3    4      0.08      0.00
   -6   -3    4     -0.63      0.00
   -5   -3    4     -1.95      0.00
   -4   -3    4     -2.44      0.00
   -3   -3    4     -2.63      0.00
   -2   -3    4     -2.59      0.00
   -1   -3    4      0.85      0.00
    0   -3    4      5.09      0.00
    1   -3    4      8.32      0.00
    2   -3    4      7.20      0.00
    3   -3    4      3.62      0.00
    4   -3    4      0.66      0.00
    5   -3    4     -0.64      0.00
    6   -3    4     -0.92      0.00
    7   -3    4     -0.68      0.00
    8   -3    4     -0.40      0.00
    9   -3    4     -0.80      0.00
   10   -3    4     -0.60      0.00
   11   -3    4      0.15      0.00
  -13   -2    4     -0.24      0.00
  -12   -2    4     -0.09      0.00
  -11   -2    4      0.07      0.00
  -10   -2    4      0.29      0.00
   -9   -2    4      0.56      0.00
   -8   -2    4      0.32      0.00
   -7   -2    4     -0.04      0.00
   -6   -2    4     -1.21      0.00
   -5   -2    4     -1.88      0.00
   -4   -2    4     -2.41      0.00
   -3   -2    4     -4.25      0.00
   -2   -2    4     -3.99      0.00
   -1   -2    4     -0.50      0.00
    0   -2    4      5.92      0.00
    1   -2    4     10.16      0.00
    2   -2    4      7.64      0.00
    3   -2    4      2.67      0.00
    4   -2    4     -0.38      0.00
    5   -2    4     -1.79      0.00
    6   -2    4     -1.59      0.00
    7   -2    4     -0.68      0.00
    8   -2    4      0.00      0.00
    9   -2    4     -0.48      0.00
   10   -2    4     -0.07      0.00
   11   -2    4      0.23      0.00
   12   -2    4      0.65      0.00
  -12   -1    4     -0.43      0.00
  -11   -1    4     -0.03      0.00
  -10   -1    4      0.35      0.00
   -9   -1    4      0.41      0.00
   -8   -1    4      0.16      0.00
   -7   -1    4     -0.42      0.00
   -6   -1    4     -1.02      0.00
   -5   -1    4     -2.01      0.00
   -4   -1    4     -3.06      0.00
   -3   -1    4     -4.31      0.00
   -2   -1    4     -4.37      0.00
    0   -1    4      4.41      0.00
    1   -1    4      9.61      0.00
    2   -1    4      5.61      0.00
    3   -1    4      1.19      0.00
    4   -1    4     -2.28      0.00
    5   -1    4     -3.06      0.00
    6   -1    4     -2.07      0.00
    7   -1    4     -0.86      0.00
    8   -1    4     -0.21      0.00
    9   -1    4     -0.35      0.00
   10   -1    4      0.00      0.00
   11   -1    4      0.59      0.00
   12   -1    4      0.39      0.00
  -12    0    4     -0.21      0.00
  -11    0    4     -0.42      0.00
  -10    0    4      0.32      0.00
   -9    0    4      0.28      0.00
   -8    0    4      0.15      0.00
   -7    0    4     -0.35      0.00
   -6    0    4     -0.93      0.00
   -5    0    4     -1.95      0.00
   -4    0    4     -2.66      0.00
   -3    0    4     -3.79      0.00
   -2    0    4     -4.54      0.00
   -1    0    4     -1.11      0.00
    0    0    4      4.75      0.00
    1    0    4      7.74      0.00
    2    0    4      5.13      0.00
    3    0    4     -1.05      0.00
    4    0    4     -4.32      0.00
    5    0    4     -3.75      0.00
    6    0    4     -2.57      0.00
    7    0    4     -1.23      0.00
    8    0    4     -0.32      0.00
    9    0    4     -0.11      0.00
   10    0    4      0.09      0.00
   11    0    4      0.34      0.00
   12    0    4     -0.44      0.00
   13    0    4     -0.36      0.00
  -12    1    4     -0.16      0.00
  -11    1    4     -0.72      0.00
  -10    1    4      0.09      0.00
   -9    1    4      0.12      0.00
   -8    1    4     -0.05      0.00
   -7    1    4     -0.38      0.00
   -6    1    4     -1.02      0.00
   -5    1    4     -1.58      0.00
   -4    1    4     -2.56      0.00
   -3    1    4     -3.85      0.00
   -2    1    4     -3.29      0.00
   -1    1    4      0.12      0.00
    0    1    4      5.71      0.00
    1    1    4      2.82      0.00
    2    1    4      1.17      0.00
    3    1    4     -4.78      0.00
    4    1    4     -5.52      0.00
    5    1    4     -4.20      0.00
    6    1    4     -2.83      0.00
    7    1    4     -1.20      0.00
    8    1    4     -0.40      0.00
    9    1    4     -0.34      0.00
   10    1    4     -0.14      0.00
   11    1    4      0.13      0.00
   12    1    4     -0.54      0.00
   13    1    4     -0.62      0.00
  -11    2    4     -0.35      0.00
  -10    2    4     -0.54      0.00
   -9    2    4      0.05      0.00
   -8    2    4     -0.19      0.00
   -7    2    4     -0.34      0.00
   -6    2    4     -0.86      0.00
   -5    2    4     -1.63      0.00
   -4    2    4     -2.54      0.00
   -3    2    4     -2.91      0.00
   -2    2    4     -2.68      0.00
   -1    2    4      0.55      0.00
    0    2    4      2.07      0.00
    1    2    4      0.10      0.00
    2    2    4     -3.01      0.00
    3    2    4     -5.23      0.00
    4    2    4     -5.95      0.00
    5    2    4     -4.29      0.00
    6    2    4     -2.55      0.00
    7    2    4     -1.03      0.00
    8    2    4     -0.40      0.00
    9    2    4     -0.11      0.00
   10    2    4      0.23      0.00
   11    2    4      0.40      0.00
   12    2    4     -0.41      0.00
   13    2    4     -0.58      0.00
  -11    3    4     -0.33      0.00
  -10    3    4     -0.27      0.00
   -9    3    4      0.19      0.00
   -8    3    4      0.02      0.00
   -7    3    4     -0.45      0.00
   -6    3    4     -0.78      0.00
   -5    3    4     -1.56      0.00
   -4    3    4     -2.13      0.00
   -3    3    4     -2.45      0.00
   -2    3    4     -1.88      0.00
   -1    3    4      0.04      0.00
    0    3    4      0.96      0.00
    1    3    4     -1.57      0.00
    2    3    4     -5.15      0.00
    3    3    4     -6.14      0.00
    4    3    4     -5.64      0.00
    5    3    4     -3.91      0.00
    6    3    4     -2.32      0.00
    7    3    4     -0.89      0.00
    8    3    4     -0.26      0.00
    9    3    4      0.22      0.00
   10    3    4      0.29      0.00
   11    3    4      0.07      0.00
   12    3    4      0.04      0.00
   13    3    4     -0.18      0.00
  -11    4    4     -0.44      0.00
  -10    4    4     -0.10      0.00
   -9    4    4     -0.04      0.00
   -8    4    4     -0.20      0.00
   -7    4    4     -0.42      0.00
   -6    4    4     -0.56      0.00
   -5    4    4     -0.99      0.00
   -4    4    4     -1.71      0.00
   -3    4    4     -1.57      0.00
   -2    4    4     -0.62      0.00
   -1    4    4     -0.15      0.00
    0    4    4     -0.25      0.00
    1    4    4     -3.57      0.00
    2    4    4     -4.73      0.00
    3    4    4     -5.61      0.00
    4    4    4     -4.61      0.00
    5    4    4     -3.45      0.00
    6    4    4     -2.04      0.00
    7    4    4     -0.71      0.00
    8    4    4     -0.13      0.00
    9    4    4      0.39      0.00
   10    4    4      0.29      0.00
   11    4    4      0.13      0.00
   12    4    4      0.24      0.00
   13    4    4      0.09      0.00
   14    4    4      0.08      0.00
  -10    5    4     -0.34      0.00
   -9    5    4      0.02      0.00
   -8    5    4     -0.25      0.00
   -7    5    4     -0.01      0.00
   -6    5    4     -0.37      0.00
   -5    5    4     -0.63      0.00
   -4    5    4     -1.08      0.00
   -3    5    4     -0.70      0.00
   -2    5    4     -0.08      0.00
   -1    5    4      0.10      0.00
    0    5    4     -1.82      0.00
    1    5    4     -3.40      0.00
    2    5    4     -4.39      0.00
    3    5    4     -4.31      0.00
    4    5    4     -3.82      0.00
    5    5    4     -2.22      0.00
    6    5    4     -1.17      0.00
    7    5    4     -0.76      0.00
    8    5    4      0.08      0.00
    9    5    4      0.38      0.00
   10    5    4      0.14      0.00
   11    5    4      0.01      0.00
   12    5    4     -0.06      0.00
   13    5    4      0.20      0.00
   14    5    4      0.55      0.00
   -9    6    4     -0.56      0.00
   -8    6    4     -0.47      0.00
   -7    6    4     -0.04      0.00
   -6    6    4     -0.26      0.00
   -5    6    4     -0.30      0.00
   -4    6    4     -0.58      0.00
   -3    6    4     -0.60      0.00
   -2    6    4     -0.21      0.00
   -1    6    4     -0.58      0.00
    0    6    4     -2.21      0.00
    1    6    4     -3.40      0.00
    2    6    4     -3.80      0.00
    3    6    4     -3.35      0.00
    4    6    4     -2.59      0.00
    5    6    4     -1.62      0.00
    6    6    4     -0.90      0.00
    7    6    4     -0.68      0.00
    8    6    4      0.15      0.00
    9    6    4      0.41      0.00
   10    6    4      0.04      0.00
   11    6    4      0.25      0.00
   12    6    4     -0.04      0.00
   13    6    4      0.06      0.00
   14    6    4      0.59      0.00
   -9    7    4     -0.55      0.00
   -8    7    4     -0.26      0.00
   -7    7    4      0.06      0.00
   -6    7    4      0.02      0.00
   -5    7    4     -0.32      0.00
   -4    7    4     -0.41      0.00
   -3    7    4     -0.57      0.00
   -2    7    4     -0.37      0.00
   -1    7    4     -0.83      0.00
    0    7    4     -1.78      0.00
    1    7    4     -2.99      0.00
    2    7    4     -3.05      0.00
    3    7    4     -2.48      0.00
    4    7    4     -1.48      0.00
    5    7    4     -0.55      0.00
    6    7    4     -0.22      0.00
    7    7    4     -0.11      0.00
    8    7    4      0.46      0.00
    9    7    4      0.53      0.00
   10    7    4      0.11      0.00
   11    7    4      0.12      0.00
   12    7    4     -0.19      0.00
   13    7    4     -0.05      0.00
   14    7    4      0.19      0.00
   -8    8    4     -0.55      0.00
   -7    8    4     -0.30      0.00
   -6    8    4      0.03      0.00
   -5    8    4     -0.16      0.00
   -4    8    4      0.07      0.00
   -3    8    4     -0.18      0.00
   -2    8    4     -0.35      0.00
   -1    8    4     -1.07      0.00
    0    8    4     -1.64      0.00
    1    8    4     -2.14      0.00
    2    8    4     -1.72      0.00
    3    8    4     -1.21      0.00
    4    8    4     -0.87      0.00
    5    8    4     -0.21      0.00
    6    8    4     -0.22      0.00
    7    8    4      0.01      0.00
    8    8    4      0.57      0.00
    9    8    4      0.27      0.00
   10    8    4      0.03      0.00
   11    8    4     -0.07      0.00
   12    8    4      0.32      0.00
   13    8    4      0.00      0.00
   14    8    4     -0.15      0.00
   -7    9    4     -0.06      0.00
   -6    9    4      0.11      0.00
   -5    9    4      0.14      0.00
   -4    9    4     -0.18      0.00
   -3    9    4     -0.05      0.00
   -2    9    4     -0.45      0.00
   -1    9    4     -0.92      0.00
    0    9    4     -1.12      0.00
    1    9    4     -1.01      0.00
    2    9    4     -0.80      0.00
    3    9    4     -0.60      0.00
    4    9    4     -0.52      0.00
    5    9    4      0.08      0.00
    6    9    4      0.32      0.00
    7    9    4      0.55      0.00
    8    9    4      0.50      0.00
    9    9    4      0.46      0.00
   10    9    4     -0.01      0.00
   11    9    4      0.07      0.00
   12    9    4      0.23      0.00
   13    9    4     -0.10      0.00
   14    9    4     -0.35      0.00
   -7   10    4     -0.23      0.00
   -6   10    4     -0.03      0.00
   -5   10    4     -0.10      0.00
   -4   10    4     -0.27      0.00
   -3   10    4     -0.13      0.00
   -2   10    4     -0.06      0.00
   -1   10    4     -0.60      0.00
    0   10    4     -0.84      0.00
    1   10    4     -0.67      0.00
    2   10    4     -0.72      0.00
    3   10    4     -0.12      0.00
    4   10    4     -0.04      0.00
    5   10    4      0.19      0.00
    6   10    4      0.31      0.00
    7   10    4      0.50      0.00
    8   10    4      0.34      0.00
    9   10    4      0.32      0.00
   10   10    4     -0.10      0.00
   11   10    4     -0.14      0.00
   12   10    4      0.00      0.00
   13   10    4      0.20      0.00
   14   10    4     -0.25      0.00
   -6   11    4      0.43      0.00
   -5   11    4     -0.13      0.00
   -4   11    4     -0.21      0.00
   -3   11    4     -0.38      0.00
   -2   11    4      0.16      0.00
   -1   11    4     -0.23      0.00
    0   11    4     -0.88      0.00
    1   11    4     -0.61      0.00
    2   11    4     -0.53      0.00
    3   11    4     -0.13      0.00
    4   11    4      0.23      0.00
    5   11    4      0.42      0.00
    6   11    4      0.36      0.00
    7   11    4      0.71      0.00
    8   11    4      0.36      0.00
    9   11    4      0.01      0.00
   10   11    4      0.14      0.00
   11   11    4     -0.47      0.00
   12   11    4      0.05      0.00
   13   11    4      0.02      0.00
   -5   12    4     -0.03      0.00
   -4   12    4     -0.22      0.00
   -3   12    4     -0.24      0.00
   -2   12    4      0.08      0.00
   -1   12    4      0.25      0.00
    0   12    4     -0.91      0.00
    1   12    4     -0.39      0.00
    2   12    4     -0.59      0.00
    3   12    4     -0.14      0.00
    4   12    4      0.19      0.00
    5   12    4      0.73      0.00
    6   12    4      0.32      0.00
    7   12    4      0.54      0.00
    8   12    4      0.12      0.00
    9   12    4     -0.38      0.00
   10   12    4      0.03      0.00
   11   12    4     -0.45      0.00
   12   12    4     -0.10      0.00
   13   12    4      0.09      0.00
   -4   13    4     -0.04      0.00
   -3   13    4     -0.31      0.00
   -2   13    4      0.07      0.00
   -1   13    4      0.19      0.00
    0   13    4     -0.16      0.00
    1   13    4     -0.72      0.00
    2   13    4     -0.52      0.00
    3   13    4     -0.02      0.00
    4   13    4      0.29      0.00
    5   13    4      0.58      0.00
    6   13    4      0.40      0.00
    7   13    4      0.03      0.00
    8   13    4      0.01      0.00
    9   13    4     -0.64      0.00
   10   13    4     -0.22      0.00
   11   13    4     -0.02      0.00
   12   13    4     -0.14      0.00
   13   13    4      0.35      0.00
   -2   14    4     -0.10      0.00
   -1   14    4      0.10      0.00
    0   14    4      0.40      0.00
    1   14    4     -0.48      0.00
    2   14    4     -0.29      0.00
    3   14    4      0.19      0.00
    4   14    4      0.19      0.00
    5   14    4      0.17      0.00
    6   14    4      0.30      0.00
    7   14    4      0.07      0.00
    8   14    4     -0.15      0.00
    9   14    4     -0.51      0.00
   10   14    4     -0.50      0.00
   11   14    4      0.44      0.00
   12   14    4      0.31      0.00
   -1   15    4      0.38      0.00
    0   15    4      0.82      0.00
    1   15    4      0.43      0.00
    2   15    4     -0.50      0.00
    3   15    4     -0.14      0.00
    4   15    4      0.19      0.00
    5   15    4      0.12      0.00
    6   15    4      0.30      0.00
    7   15    4      0.19      0.00
    8   15    4     -0.29      0.00
    9   15    4     -0.30      0.00
   10   15    4     -0.38      0.00
   11   15    4      0.39      0.00
    1   16    4      0.26      0.00
    2   16    4     -0.45      0.00
    3   16    4     -0.48      0.00
    4   16    4      0.79      0.00
    5   16    4      0.27      0.00
    6   16    4      0.56      0.00
    7   16    4      0.26      0.00
    8   16    4      0.12      0.00
    9   16    4     -0.18      0.00
   10   16    4     -0.14      0.00
    4   17    4      0.75      0.00
    5   17    4      0.68      0.00
    6   17    4      0.38      0.00
    7   17    4      0.12      0.00
    8   17    4     -0.12      0.00
   -6  -17    5     -0.21      0.00
   -5  -17    5     -0.07      0.00
   -9  -16    5     -0.16      0.00
   -8  -16    5      0.13      0.00
   -7  -16    5      0.16      0.00
   -6  -16    5     -0.13      0.00
   -5  -16    5     -0.20      0.00
   -4  -16    5      0.14      0.00
   -3  -16    5      0.02      0.00
   -2  -16    5     -0.01      0.00
   -1  -16    5     -0.46      0.00
  -10  -15    5      0.15      0.00
   -9  -15    5     -0.11      0.00
   -8  -15    5     -0.03      0.00
   -7  -15    5      0.30      0.00
   -6  -15    5     -0.04      0.00
   -5  -15    5      0.09      0.00
   -4  -15    5      0.50      0.00
   -3  -15    5      0.22      0.00
   -2  -15    5     -0.05      0.00
   -1  -15    5     -0.06      0.00
    0  -15    5      0.41      0.00
    1  -15    5      0.72      0.00
  -11  -14    5      0.04      0.00
  -10  -14    5      0.17      0.00
   -9  -14    5     -0.05      0.00
   -8  -14    5     -0.01      0.00
   -7  -14    5      0.19      0.00
   -6  -14    5      0.29      0.00
   -5  -14    5      0.13      0.00
   -4  -14    5      0.26      0.00
   -3  -14    5      0.28      0.00
   -2  -14    5      0.03      0.00
   -1  -14    5     -0.07      0.00
    0  -14    5      0.02      0.00
    1  -14    5      0.24      0.00
    2  -14    5      0.00      0.00
  -12  -13    5      0.12      0.00
  -11  -13    5      0.10      0.00
  -10  -13    5     -0.12      0.00
   -9  -13    5      0.15      0.00
   -8  -13    5     -0.17      0.00
   -7  -13    5     -0.03      0.00
   -6  -13    5      0.26      0.00
   -5  -13    5     -0.03      0.00
   -4  -13    5     -0.20      0.00
   -3  -13    5      0.13      0.00
   -2  -13    5     -0.01      0.00
   -1  -13    5      0.09      0.00
    0  -13    5      0.17      0.00
    1  -13    5      0.30      0.00
    2  -13    5      0.07      0.00
    3  -13    5     -0.48      0.00
    4  -13    5     -0.08      0.00
  -12  -12    5      0.12      0.00
  -11  -12    5     -0.15      0.00
  -10  -12    5     -0.37      0.00
   -9  -12    5      0.28      0.00
   -8  -12    5     -0.21      0.00
   -7  -12    5      0.17      0.00
   -6  -12    5      0.20      0.00
   -5  -12    5     -0.06      0.00
   -4  -12    5     -0.30      0.00
   -3  -12    5     -0.23      0.00
   -2  -12    5     -0.09      0.00
   -1  -12    5      0.22      0.00
    0  -12    5     -0.06      0.00
    1  -12    5      0.23      0.00
    2  -12    5     -0.30      0.00
    3  -12    5     -0.13      0.00
    4  -12    5     -0.20      0.00
    5  -12    5     -0.15      0.00
  -13  -11    5      0.19      0.00
  -12  -11    5      0.31      0.00
  -11  -11    5     -0.24      0.00
  -10  -11    5     -0.12      0.00
   -9  -11    5      0.16      0.00
   -8  -11    5      0.21      0.00
   -7  -11    5      0.11      0.00
   -6  -11    5      0.00      0.00
   -5  -11    5     -0.40      0.00
   -4  -11    5     -0.22      0.00
   -3  -11    5     -0.26      0.00
   -2  -11    5     -0.11      0.00
   -1  -11    5     -0.02      0.00
    0  -11    5      0.09      0.00
    1  -11    5      0.43      0.00
    2  -11    5      0.21      0.00
    3  -11    5      0.07      0.00
    4  -11    5     -0.09      0.00
    5  -11    5     -0.09      0.00
    6  -11    5     -0.16      0.00
  -13  -10    5      0.13      0.00
  -12  -10    5      0.23      0.00
  -11  -10    5     -0.10      0.00
  -10  -10    5     -0.10      0.00
   -9  -10    5      0.07      0.00
   -8  -10    5      0.29      0.00
   -7  -10    5      0.00      0.00
   -6  -10    5      0.06      0.00
   -5  -10    5     -0.15      0.00
   -4  -10    5     -0.19      0.00
   -3  -10    5      0.05      0.00
   -2  -10    5     -0.26      0.00
   -1  -10    5     -0.14      0.00
    0  -10    5      0.03      0.00
    1  -10    5      0.35      0.00
    2  -10    5      0.39      0.00
    3  -10    5      0.01      0.00
    4  -10    5      0.23      0.00
    5  -10    5      0.21      0.00
    6  -10    5     -0.28      0.00
    7  -10    5      0.06      0.00
  -13   -9    5      0.22      0.00
  -12   -9    5      0.15      0.00
  -11   -9    5      0.07      0.00
  -10   -9    5     -0.29      0.00
   -9   -9    5      0.06      0.00
   -8   -9    5      0.35      0.00
   -7   -9    5      0.29      0.00
   -6   -9    5      0.27      0.00
   -5   -9    5     -0.23      0.00
   -4   -9    5     -0.50      0.00
   -3   -9    5     -0.26      0.00
   -2   -9    5     -0.10      0.00
   -1   -9    5     -0.11      0.00
    0   -9    5      0.08      0.00
    1   -9    5      0.46      0.00
    2   -9    5      0.59      0.00
    3   -9    5      0.19      0.00
    4   -9    5      0.18      0.00
    5   -9    5      0.33      0.00
    6   -9    5     -0.24      0.00
    7   -9    5      0.00      0.00
    8   -9    5      0.27      0.00
  -13   -8    5      0.25      0.00
  -12   -8    5     -0.18      0.00
  -11   -8    5     -0.06      0.00
  -10   -8    5     -0.34      0.00
   -9   -8    5      0.27      0.00
   -8   -8    5      0.55      0.00
   -7   -8    5      0.61      0.00
   -6   -8    5      0.27      0.00
   -5   -8    5     -0.17      0.00
   -4   -8    5     -0.57      0.00
   -3   -8    5     -0.72      0.00
   -2   -8    5     -0.18      0.00
   -1   -8    5      0.33      0.00
    0   -8    5      0.75      0.00
    1   -8    5      1.03      0.00
    2   -8    5      0.80      0.00
    3   -8    5      0.35      0.00
    4   -8    5      0.27      0.00
    5   -8    5      0.32      0.00
    6   -8    5     -0.03      0.00
    7   -8    5     -0.21      0.00
    8   -8    5      0.02      0.00
  -13   -7    5      0.04      0.00
  -12   -7    5     -0.02      0.00
  -11   -7    5     -0.16      0.00
  -10   -7    5     -0.05      0.00
   -9   -7    5      0.23      0.00
   -8   -7    5      0.62      0.00
   -7   -7    5      0.78      0.00
   -6   -7    5      0.33      0.00
   -5   -7    5     -0.35      0.00
   -4   -7    5     -0.94      0.00
   -3   -7    5     -1.23      0.00
   -2   -7    5     -0.39      0.00
   -1   -7    5      0.71      0.00
    0   -7    5      1.57      0.00
    1   -7    5      1.40      0.00
    2   -7    5      1.07      0.00
    3   -7    5      0.54      0.00
    4   -7    5      0.24      0.00
    5   -7    5      0.16      0.00
    6   -7    5     -0.13      0.00
    7   -7    5     -0.24      0.00
    8   -7    5      0.12      0.00
    9   -7    5      0.02      0.00
  -13   -6    5      0.04      0.00
  -12   -6    5      0.04      0.00
  -11   -6    5     -0.33      0.00
  -10   -6    5      0.10      0.00
   -9   -6    5      0.24      0.00
   -8   -6    5      0.88      0.00
   -7   -6    5      0.73      0.00
   -6   -6    5      0.27      0.00
   -5   -6    5     -0.96      0.00
   -4   -6    5     -1.29      0.00
   -3   -6    5     -1.49      0.00
   -2   -6    5     -0.61      0.00
   -1   -6    5      0.44      0.00
    0   -6    5      1.88      0.00
    1   -6    5      1.82      0.00
    2   -6    5      1.69      0.00
    3   -6    5      0.75      0.00
    4   -6    5      0.32      0.00
    5   -6    5      0.30      0.00
    6   -6    5     -0.16      0.00
    7   -6    5     -0.08      0.00
    8   -6    5      0.06      0.00
    9   -6    5     -0.19      0.00
   10   -6    5     -0.15      0.00
  -13   -5    5     -0.05      0.00
  -12   -5    5     -0.22      0.00
  -11   -5    5     -0.07      0.00
  -10   -5    5      0.09      0.00
   -9   -5    5      0.41      0.00
   -8   -5    5      0.61      0.00
   -7   -5    5      0.59      0.00
   -6   -5    5     -0.50      0.00
   -5   -5    5     -1.26      0.00
   -4   -5    5     -1.71      0.00
   -3   -5    5     -1.74      0.00
   -2   -5    5     -1.06      0.00
   -1   -5    5     -0.27      0.00
    0   -5    5      1.32      0.00
    1   -5    5      2.27      0.00
    2   -5    5      1.94      0.00
    3   -5    5      1.10      0.00
    4   -5    5      0.42      0.00
    5   -5    5      0.17      0.00
    6   -5    5     -0.44      0.00
    7   -5    5     -0.38      0.00
    8   -5    5     -0.21      0.00
    9   -5    5     -0.44      0.00
   10   -5    5     -0.54      0.00
  -13   -4    5      0.03      0.00
  -12   -4    5      0.04      0.00
  -11   -4    5     -0.01      0.00
  -10   -4    5      0.19      0.00
   -9   -4    5      0.29      0.00
   -8   -4    5      0.46      0.00
   -7   -4    5      0.35      0.00
   -6   -4    5     -0.85      0.00
   -5   -4    5     -1.25      0.00
   -4   -4    5     -1.92      0.00
   -3   -4    5     -2.50      0.00
   -2   -4    5     -1.84      0.00
   -1   -4    5     -1.12      0.00
    0   -4    5      1.53      0.00
    1   -4    5      2.97      0.00
    2   -4    5      2.97      0.00
    3   -4    5      1.57      0.00
    4   -4    5      0.39      0.00
    5   -4    5     -0.42      0.00
    6   -4    5     -0.77      0.00
    7   -4    5     -0.45      0.00
    8   -4    5     -0.38      0.00
    9   -4    5     -0.82      0.00
   10   -4    5     -0.82      0.00
   11   -4    5     -0.44      0.00
  -13   -3    5     -0.12      0.00
  -12   -3    5     -0.21      0.00
  -11   -3    5     -0.06      0.00
  -10   -3    5      0.18      0.00
   -9   -3    5      0.09      0.00
   -8   -3    5      0.34      0.00
   -7   -3    5     -0.07      0.00
   -6   -3    5     -0.67      0.00
   -5   -3    5     -1.90      0.00
   -4   -3    5     -2.36      0.00
   -3   -3    5     -2.55      0.00
   -2   -3    5     -2.97      0.00
   -1   -3    5     -1.62      0.00
    0   -3    5      0.65      0.00
    1   -3    5      2.96      0.00
    2   -3    5      3.16      0.00
    3   -3    5      1.21      0.00
    4   -3    5     -0.40      0.00
    5   -3    5     -1.14      0.00
    6   -3    5     -1.17      0.00
    7   -3    5     -0.63      0.00
    8   -3    5     -0.61      0.00
    9   -3    5     -0.85      0.00
   10   -3    5     -0.86      0.00
   11   -3    5      0.09      0.00
  -13   -2    5     -0.03      0.00
  -12   -2    5     -0.24      0.00
  -11   -2    5      0.09      0.00
  -10   -2    5      0.17      0.00
   -9   -2    5      0.39      0.00
   -8   -2    5      0.19      0.00
   -7   -2    5     -0.12      0.00
   -6   -2    5     -0.89      0.00
   -5   -2    5     -2.03      0.00
   -4   -2    5     -2.38      0.00
   -3   -2    5     -2.98      0.00
   -2   -2    5     -4.56      0.00
   -1   -2    5     -3.33      0.00
    0   -2    5     -0.25      0.00
    1   -2    5      3.05      0.00
    2   -2    5      3.32      0.00
    3   -2    5      0.60      0.00
    4   -2    5     -1.37      0.00
    5   -2    5     -1.79      0.00
    6   -2    5     -1.78      0.00
    7   -2    5     -0.79      0.00
    8   -2    5     -0.13      0.00
    9   -2    5     -0.50      0.00
   10   -2    5     -0.40      0.00
   11   -2    5      0.42      0.00
   12   -2    5      0.50      0.00
  -12   -1    5     -0.37      0.00
  -11   -1    5     -0.02      0.00
  -10   -1    5      0.24      0.00
   -9   -1    5      0.52      0.00
   -8   -1    5      0.04      0.00
   -7   -1    5     -0.22      0.00
   -6   -1    5     -0.95      0.00
   -5   -1    5     -1.74      0.00
   -4   -1    5     -2.69      0.00
   -3   -1    5     -3.89      0.00
   -2   -1    5     -4.22      0.00
   -1   -1    5     -3.99      0.00
    0   -1    5     -1.31      0.00
    1   -1    5      1.44      0.00
    2   -1    5      1.68      0.00
    3   -1    5     -0.99      0.00
    4   -1    5     -2.51      0.00
    5   -1    5     -2.98      0.00
    6   -1    5     -2.16      0.00
    7   -1    5     -0.89      0.00
    8   -1    5     -0.23      0.00
    9   -1    5     -0.56      0.00
   10   -1    5     -0.05      0.00
   11   -1    5      0.34      0.00
   12   -1    5      0.74      0.00
  -12    0    5     -0.31      0.00
  -11    0    5      0.06      0.00
  -10    0    5      0.01      0.00
   -9    0    5      0.48      0.00
   -8    0    5      0.24      0.00
   -7    0    5     -0.24      0.00
   -6    0    5     -0.72      0.00
   -5    0    5     -1.62      0.00
   -4    0    5     -2.40      0.00
   -3    0    5     -3.54      0.00
   -2    0    5     -4.55      0.00
   -1    0    5     -4.20      0.00
    0    0    5     -3.19      0.00
    1    0    5      1.27      0.00
    2    0    5     -0.12      0.00
    3    0    5     -1.73      0.00
    4    0    5     -3.77      0.00
    5    0    5     -3.83      0.00
    6    0    5     -2.24      0.00
    7    0    5     -1.19      0.00
    8    0    5     -0.58      0.00
    9    0    5     -0.31      0.00
   10    0    5      0.10      0.00
   11    0    5      0.23      0.00
   12    0    5      0.05      0.00
   13    0    5     -0.55      0.00
  -12    1    5      0.06      0.00
  -11    1    5     -0.43      0.00
  -10    1    5      0.04      0.00
   -9    1    5      0.20      0.00
   -8    1    5      0.20      0.00
   -7    1    5     -0.35      0.00
   -6    1    5     -0.62      0.00
   -5    1    5     -1.30      0.00
   -4    1    5     -1.97      0.00
   -3    1    5     -3.66      0.00
   -2    1    5     -4.41      0.00
   -1    1    5     -3.08      0.00
    0    1    5     -1.64      0.00
    1    1    5     -0.53      0.00
    2    1    5     -2.60      0.00
    3    1    5     -4.23      0.00
    4    1    5     -4.93      0.00
    5    1    5     -4.02      0.00
    6    1    5     -2.50      0.00
    7    1    5     -1.21      0.00
    8    1    5     -0.50      0.00
    9    1    5     -0.61      0.00
   10    1    5     -0.21      0.00
   11    1    5     -0.03      0.00
   12    1    5     -0.25      0.00
   13    1    5     -0.40      0.00
  -11    2    5     -0.64      0.00
  -10    2    5     -0.09      0.00
   -9    2    5     -0.17      0.00
   -8    2    5     -0.05      0.00
   -7    2    5     -0.26      0.00
   -6    2    5     -0.58      0.00
   -5    2    5     -1.20      0.00
   -4    2    5     -2.02      0.00
   -3    2    5     -3.09      0.00
   -2    2    5     -3.51      0.00
   -1    2    5     -2.72      0.00
    0    2    5     -1.76      0.00
    1    2    5     -3.21      0.00
    2    2    5     -3.66      0.00
    3    2    5     -5.37      0.00
    4    2    5     -4.93      0.00
    5    2    5     -3.72      0.00
    6    2    5     -2.38      0.00
    7    2    5     -1.02      0.00
    8    2    5     -0.27      0.00
    9    2    5     -0.54      0.00
   10    2    5      0.00      0.00
   11    2    5      0.34      0.00
   12    2    5     -0.03      0.00
   13    2    5     -0.13      0.00
  -11    3    5     -0.19      0.00
  -10    3    5     -0.32      0.00
   -9    3    5      0.30      0.00
   -8    3    5      0.12      0.00
   -7    3    5     -0.30      0.00
   -6    3    5     -0.59      0.00
   -5    3    5     -1.15      0.00
   -4    3    5     -1.86      0.00
   -3    3    5     -2.34      0.00
   -2    3    5     -3.01      0.00
   -1    3    5     -1.97      0.00
    0    3    5     -2.26      0.00
    1    3    5     -2.77      0.00
    2    3    5     -4.73      0.00
    3    3    5     -5.25      0.00
    4    3    5     -4.88      0.00
    5    3    5     -3.06      0.00
    6    3    5     -1.92      0.00
    7    3    5     -1.00      0.00
    8    3    5      0.06      0.00
    9    3    5     -0.09      0.00
   10    3    5     -0.06      0.00
   11    3    5      0.15      0.00
   12    3    5      0.00      0.00
   13    3    5      0.36      0.00
  -10    4    5     -0.15      0.00
   -9    4    5      0.08      0.00
   -8    4    5      0.07      0.00
   -7    4    5     -0.59      0.00
   -6    4    5     -0.52      0.00
   -5    4    5     -0.87      0.00
   -4    4    5     -1.56      0.00
   -3    4    5     -1.89      0.00
   -2    4    5     -1.52      0.00
   -1    4    5     -1.43      0.00
    0    4    5     -2.03      0.00
    1    4    5     -3.72      0.00
    2    4    5     -4.53      0.00
    3    4    5     -4.63      0.00
    4    4    5     -3.87      0.00
    5    4    5     -2.73      0.00
    6    4    5     -1.62      0.00
    7    4    5     -0.66      0.00
    8    4    5     -0.03      0.00
    9    4    5      0.14      0.00
   10    4    5      0.02      0.00
   11    4    5     -0.05      0.00
   12    4    5      0.22      0.00
   13    4    5      0.52      0.00
   14    4    5      0.10      0.00
  -10    5    5      0.01      0.00
   -9    5    5     -0.13      0.00
   -8    5    5      0.10      0.00
   -7    5    5     -0.20      0.00
   -6    5    5     -0.32      0.00
   -5    5    5     -0.61      0.00
   -4    5    5     -1.15      0.00
   -3    5    5     -1.17      0.00
   -2    5    5     -0.68      0.00
   -1    5    5     -0.95      0.00
    0    5    5     -2.02      0.00
    1    5    5     -4.15      0.00
    2    5    5     -3.81      0.00
    3    5    5     -3.91      0.00
    4    5    5     -2.73      0.00
    5    5    5     -1.61      0.00
    6    5    5     -0.82      0.00
    7    5    5     -0.24      0.00
    8    5    5     -0.12      0.00
    9    5    5      0.23      0.00
   10    5    5      0.07      0.00
   11    5    5     -0.34      0.00
   12    5    5     -0.12      0.00
   13    5    5      0.31      0.00
   14    5    5      0.26      0.00
   -9    6    5     -0.39      0.00
   -8    6    5     -0.53      0.00
   -7    6    5     -0.10      0.00
   -6    6    5     -0.31      0.00
   -5    6    5     -0.52      0.00
   -4    6    5     -0.73      0.00
   -3    6    5     -0.86      0.00
   -2    6    5     -0.90      0.00
   -1    6    5     -0.92      0.00
    0    6    5     -2.44      0.00
    1    6    5     -3.39      0.00
    2    6    5     -3.47      0.00
    3    6    5     -2.74      0.00
    4    6    5     -1.81      0.00
    5    6    5     -0.84      0.00
    6    6    5     -0.69      0.00
    7    6    5     -0.46      0.00
    8    6    5     -0.02      0.00
    9    6    5      0.09      0.00
   10    6    5     -0.04      0.00
   11    6    5     -0.10      0.00
   12    6    5     -0.02      0.00
   13    6    5      0.08      0.00
   14    6    5      0.37      0.00
   -9    7    5     -0.33      0.00
   -8    7    5     -0.42      0.00
   -7    7    5      0.15      0.00
   -6    7    5     -0.10      0.00
   -5    7    5     -0.25      0.00
   -4    7    5     -0.65      0.00
   -3    7    5     -0.64      0.00
   -2    7    5     -0.91      0.00
   -1    7    5     -1.04      0.00
    0    7    5     -1.87      0.00
    1    7    5     -2.50      0.00
    2    7    5     -2.56      0.00
    3    7    5     -2.11      0.00
    4    7    5     -0.83      0.00
    5    7    5     -0.27      0.00
    6    7    5      0.00      0.00
    7    7    5     -0.07      0.00
    8    7    5      0.30      0.00
    9    7    5      0.47      0.00
   10    7    5     -0.10      0.00
   11    7    5      0.14      0.00
   12    7    5     -0.12      0.00
   13    7    5     -0.17      0.00
   14    7    5      0.24      0.00
   -8    8    5     -0.42      0.00
   -7    8    5     -0.28      0.00
   -6    8    5     -0.12      0.00
   -5    8    5     -0.22      0.00
   -4    8    5     -0.29      0.00
   -3    8    5     -0.25      0.00
   -2    8    5     -0.53      0.00
   -1    8    5     -1.06      0.00
    0    8    5     -1.67      0.00
    1    8    5     -1.76      0.00
    2    8    5     -1.35      0.00
    3    8    5     -0.86      0.00
    4    8    5     -0.17      0.00
    5    8    5     -0.15      0.00
    6    8    5     -0.06      0.00
    7    8    5     -0.02      0.00
    8    8    5      0.37      0.00
    9    8    5      0.33      0.00
   10    8    5     -0.25      0.00
   11    8    5     -0.02      0.00
   12    8    5      0.16      0.00
   13    8    5      0.24      0.00
   14    8    5     -0.02      0.00
   -7    9    5     -0.09      0.00
   -6    9    5      0.13      0.00
   -5    9    5     -0.19      0.00
   -4    9    5     -0.11      0.00
   -3    9    5     -0.29      0.00
   -2    9    5     -0.30      0.00
   -1    9    5     -1.03      0.00
    0    9    5     -1.20      0.00
    1    9    5     -1.03      0.00
    2    9    5     -0.30      0.00
    3    9    5     -0.38      0.00
    4    9    5     -0.07      0.00
    5    9    5     -0.02      0.00
    6    9    5      0.18      0.00
    7    9    5      0.50      0.00
    8    9    5      0.65      0.00
    9    9    5      0.27      0.00
   10    9    5      0.10      0.00
   11    9    5     -0.09      0.00
   12    9    5      0.40      0.00
   13    9    5      0.19      0.00
   14    9    5     -0.13      0.00
   -6   10    5     -0.24      0.00
   -5   10    5     -0.15      0.00
   -4   10    5     -0.52      0.00
   -3   10    5     -0.09      0.00
   -2   10    5     -0.28      0.00
   -1   10    5     -0.59      0.00
    0   10    5     -0.82      0.00
    1   10    5     -0.80      0.00
    2   10    5     -0.19      0.00
    3   10    5     -0.24      0.00
    4   10    5      0.25      0.00
    5   10    5      0.26      0.00
    6   10    5      0.23      0.00
    7   10    5      0.53      0.00
    8   10    5      0.47      0.00
    9   10    5      0.26      0.00
   10   10    5     -0.15      0.00
   11   10    5     -0.02      0.00
   12   10    5      0.14      0.00
   13   10    5      0.39      0.00
   14   10    5      0.05      0.00
   -5   11    5      0.13      0.00
   -4   11    5     -0.49      0.00
   -3   11    5     -0.09      0.00
   -2   11    5      0.04      0.00
   -1   11    5     -0.30      0.00
    0   11    5     -0.48      0.00
    1   11    5     -0.77      0.00
    2   11    5     -0.23      0.00
    3   11    5     -0.10      0.00
    4   11    5      0.23      0.00
    5   11    5      0.43      0.00
    6   11    5      0.46      0.00
    7   11    5      0.48      0.00
    8   11    5      0.39      0.00
    9   11    5      0.22      0.00
   10   11    5     -0.17      0.00
   11   11    5      0.19      0.00
   12   11    5     -0.07      0.00
   13   11    5      0.46      0.00
   -4   12    5     -0.06      0.00
   -3   12    5     -0.02      0.00
   -2   12    5      0.31      0.00
   -1   12    5     -0.06      0.00
    0   12    5     -0.22      0.00
    1   12    5     -0.53      0.00
    2   12    5     -0.19      0.00
    3   12    5     -0.11      0.00
    4   12    5      0.20      0.00
    5   12    5      0.56      0.00
    6   12    5      0.55      0.00
    7   12    5      0.52      0.00
    8   12    5     -0.06      0.00
    9   12    5     -0.09      0.00
   10   12    5     -0.17      0.00
   11   12    5     -0.08      0.00
   12   12    5      0.10      0.00
   13   12    5      0.13      0.00
   -3   13    5      0.02      0.00
   -2   13    5      0.11      0.00
   -1   13    5      0.43      0.00
    0   13    5      0.01      0.00
    1   13    5     -0.03      0.00
    2   13    5     -0.61      0.00
    3   13    5      0.06      0.00
    4   13    5      0.19      0.00
    5   13    5      0.51      0.00
    6   13    5      0.29      0.00
    7   13    5      0.37      0.00
    8   13    5     -0.42      0.00
    9   13    5     -0.57      0.00
   10   13    5     -0.09      0.00
   11   13    5     -0.19      0.00
   12   13    5      0.26      0.00
   13   13    5      0.01      0.00
   -2   14    5      0.07      0.00
   -1   14    5      0.26      0.00
    0   14    5      0.35      0.00
    1   14    5      0.03      0.00
    2   14    5     -0.48      0.00
    3   14    5      0.10      0.00
    4   14    5      0.21      0.00
    5   14    5      0.10      0.00
    6   14    5      0.09      0.00
    7   14    5      0.20      0.00
    8   14    5     -0.06      0.00
    9   14    5     -0.83      0.00
   10   14    5     -0.11      0.00
   11   14    5     -0.03      0.00
   12   14    5      0.36      0.00
   -1   15    5      0.20      0.00
    0   15    5      0.87      0.00
    1   15    5      0.56      0.00
    2   15    5     -0.26      0.00
    3   15    5     -0.28      0.00
    4   15    5     -0.09      0.00
    5   15    5      0.15      0.00
    6   15    5     -0.03      0.00
    7   15    5      0.23      0.00
    8   15    5     -0.09      0.00
    9   15    5     -0.58      0.00
   10   15    5     -0.34      0.00
   11   15    5      0.22      0.00
    1   16    5      0.38      0.00
    2   16    5     -0.53      0.00
    3   16    5     -0.51      0.00
    4   16    5      0.02      0.00
    5   16    5      0.46      0.00
    6   16    5      0.18      0.00
    7   16    5      0.33      0.00
    8   16    5      0.08      0.00
    9   16    5     -0.01      0.00
   10   16    5     -0.37      0.00
    4   17    5      0.48      0.00
    5   17    5      0.43      0.00
    6   17    5      0.54      0.00
    7   17    5      0.01      0.00
    8   17    5     -0.06      0.00
   -9  -16    6      0.03      0.00
   -8  -16    6      0.13      0.00
   -7  -16    6     -0.05      0.00
   -6  -16    6     -0.33      0.00
   -5  -16    6     -0.30      0.00
   -4  -16    6     -0.23      0.00
   -3  -16    6      0.14      0.00
   -2  -16    6     -0.41      0.00
   -1  -16    6     -0.57      0.00
  -10  -15    6      0.35      0.00
   -9  -15    6      0.19      0.00
   -8  -15    6      0.16      0.00
   -7  -15    6      0.09      0.00
   -6  -15    6     -0.31      0.00
   -5  -15    6     -0.16      0.00
   -4  -15    6      0.27      0.00
   -3  -15    6      0.32      0.00
   -2  -15    6      0.01      0.00
   -1  -15    6     -0.64      0.00
    0  -15    6      0.29      0.00
    1  -15    6      0.39      0.00
  -11  -14    6      0.17      0.00
  -10  -14    6      0.69      0.00
   -9  -14    6      0.29      0.00
   -8  -14    6      0.10      0.00
   -7  -14    6      0.36      0.00
   -6  -14    6     -0.03      0.00
   -5  -14    6      0.11      0.00
   -4  -14    6      0.24      0.00
   -3  -14    6      0.31      0.00
   -2  -14    6      0.36      0.00
   -1  -14    6     -0.23      0.00
    0  -14    6     -0.11      0.00
    1  -14    6     -0.03      0.00
    2  -14    6     -0.31      0.00
  -12  -13    6      0.37      0.00
  -11  -13    6     -0.03      0.00
  -10  -13    6      0.60      0.00
   -9  -13    6      0.17      0.00
   -8  -13    6      0.19      0.00
   -7  -13    6      0.10      0.00
   -6  -13    6      0.25      0.00
   -5  -13    6      0.01      0.00
   -4  -13    6     -0.04      0.00
   -3  -13    6      0.17      0.00
   -2  -13    6      0.27      0.00
   -1  -13    6      0.01      0.00
    0  -13    6     -0.03      0.00
    1  -13    6     -0.02      0.00
    2  -13    6      0.08      0.00
    3  -13    6     -0.32      0.00
    4  -13    6     -0.08      0.00
  -12  -12    6      0.14      0.00
  -11  -12    6     -0.11      0.00
  -10  -12    6     -0.02      0.00
   -9  -12    6      0.30      0.00
   -8  -12    6      0.07      0.00
   -7  -12    6      0.04      0.00
   -6  -12    6      0.46      0.00
   -5  -12    6      0.18      0.00
   -4  -12    6     -0.19      0.00
   -3  -12    6      0.06      0.00
   -2  -12    6     -0.01      0.00
   -1  -12    6      0.14      0.00
    0  -12    6      0.16      0.00
    1  -12    6     -0.16      0.00
    2  -12    6      0.01      0.00
    3  -12    6     -0.29      0.00
    4  -12    6      0.09      0.00
    5  -12    6     -0.06      0.00
  -12  -11    6      0.05      0.00
  -11  -11    6      0.01      0.00
  -10  -11    6     -0.22      0.00
   -9  -11    6      0.42      0.00
   -8  -11    6      0.01      0.00
   -7  -11    6      0.25      0.00
   -6  -11    6      0.22      0.00
   -5  -11    6     -0.07      0.00
   -4  -11    6     -0.26      0.00
   -3  -11    6     -0.04      0.00
   -2  -11    6      0.07      0.00
   -1  -11    6     -0.06      0.00
    0  -11    6      0.12      0.00
    1  -11    6      0.35      0.00
    2  -11    6      0.09      0.00
    3  -11    6      0.29      0.00
    4  -11    6      0.01      0.00
    5  -11    6     -0.13      0.00
    6  -11    6     -0.11      0.00
  -13  -10    6      0.25      0.00
  -12  -10    6      0.19      0.00
  -11  -10    6     -0.06      0.00
  -10  -10    6      0.00      0.00
   -9  -10    6      0.19      0.00
   -8  -10    6      0.16      0.00
   -7  -10    6      0.08      0.00
   -6  -10    6     -0.02      0.00
   -5  -10    6     -0.10      0.00
   -4  -10    6     -0.10      0.00
   -3  -10    6      0.01      0.00
   -2  -10    6      0.17      0.00
   -1  -10    6     -0.13      0.00
    0  -10    6      0.01      0.00
    1  -10    6      0.46      0.00
    2  -10    6      0.15      0.00
    3  -10    6      0.17      0.00
    4  -10    6      0.11      0.00
    5  -10    6      0.01      0.00
    6  -10    6     -0.13      0.00
    7  -10    6     -0.34      0.00
  -13   -9    6      0.12      0.00
  -12   -9    6      0.44      0.00
  -11   -9    6     -0.02      0.00
  -10   -9    6      0.06      0.00
   -9   -9    6     -0.03      0.00
   -8   -9    6      0.24      0.00
   -7   -9    6      0.19      0.00
   -6   -9    6      0.04      0.00
   -5   -9    6     -0.13      0.00
   -4   -9    6     -0.56      0.00
   -3   -9    6     -0.20      0.00
   -2   -9    6     -0.06      0.00
   -1   -9    6      0.12      0.00
    0   -9    6     -0.14      0.00
    1   -9    6      0.30      0.00
    2   -9    6      0.31      0.00
    3   -9    6     -0.06      0.00
    4   -9    6      0.01      0.00
    5   -9    6     -0.13      0.00
    6   -9    6     -0.32      0.00
    7   -9    6     -0.32      0.00
    8   -9    6      0.17      0.00
  -13   -8    6     -0.09      0.00
  -12   -8    6      0.28      0.00
  -11   -8    6     -0.04      0.00
  -10   -8    6     -0.11      0.00
   -9   -8    6      0.15      0.00
   -8   -8    6      0.55      0.00
   -7   -8    6      0.51      0.00
   -6   -8    6      0.13      0.00
   -5   -8    6     -0.32      0.00
   -4   -8    6     -0.57      0.00
   -3   -8    6     -0.55      0.00
   -2   -8    6     -0.29      0.00
   -1   -8    6      0.23      0.00
    0   -8    6      0.25      0.00
    1   -8    6      0.48      0.00
    2   -8    6      0.39      0.00
    3   -8    6     -0.11      0.00
    4   -8    6     -0.06      0.00
    5   -8    6     -0.11      0.00
    6   -8    6     -0.48      0.00
    7   -8    6     -0.35      0.00
    8   -8    6     -0.18      0.00
  -13   -7    6     -0.14      0.00
  -12   -7    6     -0.12      0.00
  -11   -7    6      0.16      0.00
  -10   -7    6     -0.11      0.00
   -9   -7    6      0.35      0.00
   -8   -7    6      0.46      0.00
   -7   -7    6      0.71      0.00
   -6   -7    6      0.24      0.00
   -5   -7    6     -0.32      0.00
   -4   -7    6     -0.83      0.00
   -3   -7    6     -0.98      0.00
   -2   -7    6     -0.65      0.00
   -1   -7    6      0.48      0.00
    0   -7    6      0.62      0.00
    1   -7    6      0.89      0.00
    2   -7    6      0.26      0.00
    3   -7    6     -0.02      0.00
    4   -7    6     -0.11      0.00
    5   -7    6     -0.42      0.00
    6   -7    6     -0.62      0.00
    7   -7    6     -0.51      0.00
    8   -7    6     -0.20      0.00
    9   -7    6      0.19      0.00
  -13   -6    6     -0.04      0.00
  -12   -6    6     -0.15      0.00
  -11   -6    6     -0.12      0.00
  -10   -6    6     -0.05      0.00
   -9   -6    6      0.29      0.00
   -8   -6    6      0.57      0.00
   -7   -6    6      0.80      0.00
   -6   -6    6      0.31      0.00
   -5   -6    6     -0.70      0.00
   -4   -6    6     -1.29      0.00
   -3   -6    6     -1.25      0.00
   -2   -6    6     -0.80      0.00
   -1   -6    6      0.16      0.00
    0   -6    6      0.64      0.00
    1   -6    6      0.82      0.00
    2   -6    6      0.40      0.00
    3   -6    6     -0.05      0.00
    4   -6    6     -0.14      0.00
    5   -6    6     -0.22      0.00
    6   -6    6     -0.43      0.00
    7   -6    6     -0.42      0.00
    8   -6    6     -0.09      0.00
    9   -6    6     -0.09      0.00
   10   -6    6      0.05      0.00
  -13   -5    6     -0.23      0.00
  -12   -5    6     -0.31      0.00
  -11   -5    6     -0.28      0.00
  -10   -5    6      0.02      0.00
   -9   -5    6      0.16      0.00
   -8   -5    6      0.52      0.00
   -7   -5    6      0.28      0.00
   -6   -5    6     -0.05      0.00
   -5   -5    6     -1.33      0.00
   -4   -5    6     -1.61      0.00
   -3   -5    6     -1.60      0.00
   -2   -5    6     -1.16      0.00
   -1   -5    6     -0.56      0.00
    0   -5    6      0.04      0.00
    1   -5    6      0.21      0.00
    2   -5    6      0.30      0.00
    3   -5    6     -0.26      0.00
    4   -5    6     -0.22      0.00
    5   -5    6     -0.15      0.00
    6   -5    6     -0.63      0.00
    7   -5    6     -0.50      0.00
    8   -5    6     -0.32      0.00
    9   -5    6     -0.35      0.00
   10   -5    6     -0.25      0.00
  -13   -4    6     -0.05      0.00
  -12   -4    6     -0.17      0.00
  -11   -4    6      0.01      0.00
  -10   -4    6     -0.10      0.00
   -9   -4    6      0.07      0.00
   -8   -4    6      0.20      0.00
   -7   -4    6      0.19      0.00
   -6   -4    6     -0.74      0.00
   -5   -4    6     -1.24      0.00
   -4   -4    6     -1.82      0.00
   -3   -4    6     -2.12      0.00
   -2   -4    6     -1.84      0.00
   -1   -4    6     -1.70      0.00
    0   -4    6     -0.80      0.00
    1   -4    6      0.20      0.00
    2   -4    6      0.32      0.00
    3   -4    6      0.01      0.00
    4   -4    6     -0.44      0.00
    5   -4    6     -0.59      0.00
    6   -4    6     -0.88      0.00
    7   -4    6     -0.50      0.00
    8   -4    6     -0.31      0.00
    9   -4    6     -0.71      0.00
   10   -4    6     -0.59      0.00
   11   -4    6     -0.24      0.00
  -13   -3    6     -0.36      0.00
  -12   -3    6     -0.18      0.00
  -11   -3    6     -0.13      0.00
  -10   -3    6      0.04      0.00
   -9   -3    6     -0.23      0.00
   -8   -3    6     -0.02      0.00
   -7   -3    6      0.08      0.00
   -6   -3    6     -1.08      0.00
   -5   -3    6     -1.37      0.00
   -4   -3    6     -2.04      0.00
   -3   -3    6     -2.58      0.00
   -2   -3    6     -1.98      0.00
   -1   -3    6     -2.96      0.00
    0   -3    6     -1.51      0.00
    1   -3    6     -0.44      0.00
    2   -3    6      0.17      0.00
    3   -3    6     -0.60      0.00
    4   -3    6     -1.06      0.00
    5   -3    6     -1.39      0.00
    6   -3    6     -1.22      0.00
    7   -3    6     -0.58      0.00
    8   -3    6     -0.45      0.00
    9   -3    6     -0.90      0.00
   10   -3    6     -0.66      0.00
   11   -3    6     -0.16      0.00
  -12   -2    6     -0.05      0.00
  -11   -2    6      0.03      0.00
  -10   -2    6      0.24      0.00
   -9   -2    6     -0.07      0.00
   -8   -2    6      0.14      0.00
   -7   -2    6     -0.11      0.00
   -6   -2    6     -0.89      0.00
   -5   -2    6     -1.76      0.00
   -4   -2    6     -1.90      0.00
   -3   -2    6     -2.36      0.00
   -2   -2    6     -3.21      0.00
   -1   -2    6     -4.02      0.00
    0   -2    6     -3.21      0.00
    1   -2    6     -0.92      0.00
    2   -2    6      0.03      0.00
    3   -2    6     -0.98      0.00
    4   -2    6     -1.64      0.00
    5   -2    6     -1.83      0.00
    6   -2    6     -1.66      0.00
    7   -2    6     -0.66      0.00
    8   -2    6     -0.27      0.00
    9   -2    6     -0.35      0.00
   10   -2    6     -0.50      0.00
   11   -2    6      0.38      0.00
   12   -2    6      0.31      0.00
  -12   -1    6     -0.05      0.00
  -11   -1    6      0.02      0.00
  -10   -1    6      0.30      0.00
   -9   -1    6      0.33      0.00
   -8   -1    6      0.05      0.00
   -7   -1    6     -0.15      0.00
   -6   -1    6     -0.70      0.00
   -5   -1    6     -1.55      0.00
   -4   -1    6     -2.00      0.00
   -3   -1    6     -2.61      0.00
   -2   -1    6     -3.79      0.00
   -1   -1    6     -4.01      0.00
    0   -1    6     -3.91      0.00
    1   -1    6     -2.31      0.00
    2   -1    6     -0.90      0.00
    3   -1    6     -1.95      0.00
    4   -1    6     -2.69      0.00
    5   -1    6     -2.33      0.00
    6   -1    6     -2.17      0.00
    7   -1    6     -0.74      0.00
    8   -1    6     -0.16      0.00
    9   -1    6     -0.48      0.00
   10   -1    6     -0.24      0.00
   11   -1    6      0.45      0.00
   12   -1    6      0.27      0.00
  -12    0    6      0.15      0.00
  -11    0    6      0.31      0.00
  -10    0    6      0.14      0.00
   -9    0    6      0.42      0.00
   -8    0    6      0.14      0.00
   -7    0    6      0.04      0.00
   -6    0    6     -0.55      0.00
   -5    0    6     -1.22      0.00
   -4    0    6     -1.89      0.00
   -3    0    6     -2.49      0.00
   -2    0    6     -3.51      0.00
   -1    0    6     -4.77      0.00
    0    0    6     -4.44      0.00
    1    0    6     -3.33      0.00
    2    0    6     -1.35      0.00
    3    0    6     -2.65      0.00
    4    0    6     -3.11      0.00
    5    0    6     -2.85      0.00
    6    0    6     -2.22      0.00
    7    0    6     -0.82      0.00
    8    0    6     -0.44      0.00
    9    0    6     -0.44      0.00
   10    0    6      0.12      0.00
   11    0    6      0.28      0.00
   12    0    6      0.14      0.00
   13    0    6     -0.47      0.00
  -12    1    6      0.06      0.00
  -11    1    6      0.50      0.00
  -10    1    6     -0.24      0.00
   -9    1    6      0.45      0.00
   -8    1    6      0.18      0.00
   -7    1    6     -0.18      0.00
   -6    1    6     -0.33      0.00
   -5    1    6     -0.83      0.00
   -4    1    6     -1.44      0.00
   -3    1    6     -2.44      0.00
   -2    1    6     -3.80      0.00
   -1    1    6     -4.16      0.00
    0    1    6     -3.69      0.00
    1    1    6     -2.32      0.00
    2    1    6     -3.07      0.00
    3    1    6     -3.58      0.00
    4    1    6     -3.78      0.00
    5    1    6     -3.27      0.00
    6    1    6     -2.11      0.00
    7    1    6     -0.89      0.00
    8    1    6     -0.51      0.00
    9    1    6     -0.39      0.00
   10    1    6     -0.36      0.00
   11    1    6     -0.07      0.00
   12    1    6     -0.04      0.00
   13    1    6     -0.45      0.00
  -11    2    6      0.01      0.00
  -10    2    6     -0.12      0.00
   -9    2    6     -0.04      0.00
   -8    2    6     -0.04      0.00
   -7    2    6     -0.34      0.00
   -6    2    6     -0.22      0.00
   -5    2    6     -0.70      0.00
   -4    2    6     -1.40      0.00
   -3    2    6     -2.40      0.00
   -2    2    6     -3.02      0.00
   -1    2    6     -3.67      0.00
    0    2    6     -3.27      0.00
    1    2    6     -3.18      0.00
    2    2    6     -3.72      0.00
    3    2    6     -4.04      0.00
    4    2    6     -3.82      0.00
    5    2    6     -3.09      0.00
    6    2    6     -1.85      0.00
    7    2    6     -0.73      0.00
    8    2    6     -0.33      0.00
    9    2    6     -0.36      0.00
   10    2    6     -0.21      0.00
   11    2    6      0.05      0.00
   12    2    6      0.35      0.00
   13    2    6      0.01      0.00
  -11    3    6     -0.31      0.00
  -10    3    6      0.08      0.00
   -9    3    6      0.12      0.00
   -8    3    6      0.24      0.00
   -7    3    6     -0.12      0.00
   -6    3    6     -0.37      0.00
   -5    3    6     -0.58      0.00
   -4    3    6     -1.28      0.00
   -3    3    6     -1.96      0.00
   -2    3    6     -2.40      0.00
   -1    3    6     -2.99      0.00
    0    3    6     -3.01      0.00
    1    3    6     -3.14      0.00
    2    3    6     -3.45      0.00
    3    3    6     -4.00      0.00
    4    3    6     -3.59      0.00
    5    3    6     -2.34      0.00
    6    3    6     -1.37      0.00
    7    3    6     -0.68      0.00
    8    3    6      0.03      0.00
    9    3    6     -0.07      0.00
   10    3    6     -0.11      0.00
   11    3    6     -0.21      0.00
   12    3    6      0.13      0.00
   13    3    6      0.40      0.00
  -10    4    6     -0.03      0.00
   -9    4    6      0.36      0.00
   -8    4    6      0.09      0.00
   -7    4    6     -0.33      0.00
   -6    4    6     -0.50      0.00
   -5    4    6     -0.58      0.00
   -4    4    6     -1.12      0.00
   -3    4    6     -1.67      0.00
   -2    4    6     -1.72      0.00
   -1    4    6     -1.54      0.00
    0    4    6     -2.88      0.00
    1    4    6     -2.88      0.00
    2    4    6     -4.08      0.00
    3    4    6     -3.13      0.00
    4    4    6     -3.10      0.00
    5    4    6     -1.89      0.00
    6    4    6     -1.09      0.00
    7    4    6     -0.67      0.00
    8    4    6      0.21      0.00
    9    4    6     -0.09      0.00
   10    4    6     -0.22      0.00
   11    4    6     -0.18      0.00
   12    4    6     -0.04      0.00
   13    4    6      0.58      0.00
   14    4    6      0.22      0.00
  -10    5    6      0.07      0.00
   -9    5    6      0.17      0.00
   -8    5    6      0.27      0.00
   -7    5    6     -0.21      0.00
   -6    5    6     -0.17      0.00
   -5    5    6     -0.40      0.00
   -4    5    6     -0.89      0.00
   -3    5    6     -1.20      0.00
   -2    5    6     -0.85      0.00
   -1    5    6     -1.13      0.00
    0    5    6     -2.06      0.00
    1    5    6     -3.43      0.00
    2    5    6     -3.72      0.00
    3    5    6     -2.95      0.00
    4    5    6     -1.95      0.00
    5    5    6     -1.06      0.00
    6    5    6     -0.23      0.00
    7    5    6     -0.11      0.00
    8    5    6      0.09      0.00
    9    5    6      0.02      0.00
   10    5    6     -0.20      0.00
   11    5    6     -0.37      0.00
   12    5    6     -0.36      0.00
   13    5    6      0.06      0.00
   14    5    6      0.11      0.00
   -9    6    6     -0.19      0.00
   -8    6    6     -0.12      0.00
   -7    6    6     -0.36      0.00
   -6    6    6     -0.16      0.00
   -5    6    6     -0.49      0.00
   -4    6    6     -0.75      0.00
   -3    6    6     -0.90      0.00
   -2    6    6     -0.88      0.00
   -1    6    6     -1.29      0.00
    0    6    6     -1.97      0.00
    1    6    6     -3.11      0.00
    2    6    6     -2.96      0.00
    3    6    6     -2.18      0.00
    4    6    6     -0.99      0.00
    5    6    6     -0.26      0.00
    6    6    6     -0.24      0.00
    7    6    6     -0.20      0.00
    8    6    6     -0.12      0.00
    9    6    6     -0.15      0.00
   10    6    6     -0.28      0.00
   11    6    6     -0.47      0.00
   12    6    6     -0.09      0.00
   13    6    6     -0.05      0.00
   14    6    6     -0.08      0.00
   -8    7    6     -0.15      0.00
   -7    7    6      0.00      0.00
   -6    7    6      0.00      0.00
   -5    7    6     -0.33      0.00
   -4    7    6     -0.43      0.00
   -3    7    6     -0.76      0.00
   -2    7    6     -0.81      0.00
   -1    7    6     -1.20      0.00
    0    7    6     -1.76      0.00
    1    7    6     -1.92      0.00
    2    7    6     -2.14      0.00
    3    7    6     -1.38      0.00
    4    7    6     -0.62      0.00
    5    7    6      0.25      0.00
    6    7    6      0.07      0.00
    7    7    6      0.09      0.00
    8    7    6      0.25      0.00
    9    7    6      0.10      0.00
   10    7    6     -0.07      0.00
   11    7    6     -0.37      0.00
   12    7    6      0.08      0.00
   13    7    6     -0.25      0.00
   14    7    6     -0.21      0.00
   -8    8    6     -0.10      0.00
   -7    8    6     -0.07      0.00
   -6    8    6     -0.28      0.00
   -5    8    6     -0.11      0.00
   -4    8    6     -0.42      0.00
   -3    8    6     -0.29      0.00
   -2    8    6     -0.49      0.00
   -1    8    6     -0.86      0.00
    0    8    6     -1.58      0.00
    1    8    6     -1.44      0.00
    2    8    6     -1.14      0.00
    3    8    6     -0.44      0.00
    4    8    6      0.19      0.00
    5    8    6      0.07      0.00
    6    8    6      0.03      0.00
    7    8    6      0.07      0.00
    8    8    6      0.18      0.00
    9    8    6      0.20      0.00
   10    8    6     -0.43      0.00
   11    8    6     -0.38      0.00
   12    8    6      0.06      0.00
   13    8    6      0.18      0.00
   14    8    6      0.00      0.00
   -7    9    6      0.08      0.00
   -6    9    6      0.07      0.00
   -5    9    6     -0.17      0.00
   -4    9    6     -0.25      0.00
   -3    9    6     -0.19      0.00
   -2    9    6     -0.24      0.00
   -1    9    6     -0.66      0.00
    0    9    6     -1.44      0.00
    1    9    6     -0.79      0.00
    2    9    6     -0.55      0.00
    3    9    6      0.09      0.00
    4    9    6      0.16      0.00
    5    9    6     -0.18      0.00
    6    9    6      0.08      0.00
    7    9    6      0.39      0.00
    8    9    6      0.48      0.00
    9    9    6      0.24      0.00
   10    9    6     -0.11      0.00
   11    9    6     -0.22      0.00
   12    9    6      0.16      0.00
   13    9    6      0.45      0.00
   14    9    6     -0.07      0.00
   -6   10    6      0.04      0.00
   -5   10    6     -0.58      0.00
   -4   10    6     -0.21      0.00
   -3   10    6     -0.43      0.00
   -2   10    6     -0.05      0.00
   -1   10    6     -0.53      0.00
    0   10    6     -0.94      0.00
    1   10    6     -0.58      0.00
    2   10    6     -0.33      0.00
    3   10    6     -0.14      0.00
    4   10    6      0.37      0.00
    5   10    6      0.10      0.00
    6   10    6      0.09      0.00
    7   10    6      0.48      0.00
    8   10    6      0.49      0.00
    9   10    6      0.01      0.00
   10   10    6      0.08      0.00
   11   10    6     -0.37      0.00
   12   10    6      0.29      0.00
   13   10    6      0.38      0.00
   14   10    6      0.23      0.00
   -5   11    6     -0.10      0.00
   -4   11    6     -0.44      0.00
   -3   11    6     -0.11      0.00
   -2   11    6     -0.01      0.00
   -1   11    6      0.04      0.00
    0   11    6     -0.59      0.00
    1   11    6     -0.43      0.00
    2   11    6     -0.14      0.00
    3   11    6     -0.21      0.00
    4   11    6      0.37      0.00
    5   11    6      0.29      0.00
    6   11    6      0.22      0.00
    7   11    6      0.36      0.00
    8   11    6      0.33      0.00
    9   11    6     -0.08      0.00
   10   11    6      0.09      0.00
   11   11    6      0.12      0.00
   12   11    6      0.18      0.00
   13   11    6      0.43      0.00
   -4   12    6     -0.32      0.00
   -3   12    6      0.40      0.00
   -2   12    6      0.28      0.00
   -1   12    6      0.17      0.00
    0   12    6     -0.09      0.00
    1   12    6     -0.31      0.00
    2   12    6      0.20      0.00
    3   12    6     -0.05      0.00
    4   12    6      0.29      0.00
    5   12    6      0.37      0.00
    6   12    6      0.52      0.00
    7   12    6      0.16      0.00
    8   12    6      0.13      0.00
    9   12    6     -0.28      0.00
   10   12    6     -0.23      0.00
   11   12    6      0.39      0.00
   12   12    6     -0.11      0.00
   13   12    6      0.51      0.00
   -3   13    6      0.36      0.00
   -2   13    6      0.28      0.00
   -1   13    6      0.22      0.00
    0   13    6      0.61      0.00
    1   13    6     -0.01      0.00
    2   13    6      0.19      0.00
    3   13    6     -0.06      0.00
    4   13    6      0.38      0.00
    5   13    6      0.26      0.00
    6   13    6      0.34      0.00
    7   13    6      0.10      0.00
    8   13    6     -0.52      0.00
    9   13    6     -0.45      0.00
   10   13    6     -0.57      0.00
   11   13    6      0.37      0.00
   12   13    6      0.00      0.00
   13   13    6      0.15      0.00
   -2   14    6      0.27      0.00
   -1   14    6      0.28      0.00
    0   14    6      0.43      0.00
    1   14    6      0.31      0.00
    2   14    6     -0.20      0.00
    3   14    6      0.11      0.00
    4   14    6      0.35      0.00
    5   14    6      0.00      0.00
    6   14    6     -0.09      0.00
    7   14    6      0.19      0.00
    8   14    6     -0.44      0.00
    9   14    6     -0.43      0.00
   10   14    6     -0.48      0.00
   11   14    6      0.01      0.00
   12   14    6      0.29      0.00
    0   15    6      0.50      0.00
    1   15    6      0.79      0.00
    2   15    6      0.04      0.00
    3   15    6     -0.21      0.00
    4   15    6      0.05      0.00
    5   15    6     -0.14      0.00
    6   15    6     -0.10      0.00
    7   15    6      0.10      0.00
    8   15    6     -0.09      0.00
    9   15    6     -0.70      0.00
   10   15    6     -0.21      0.00
   11   15    6     -0.23      0.00
    1   16    6      0.40      0.00
    2   16    6     -0.19      0.00
    3   16    6     -0.61      0.00
    4   16    6     -0.22      0.00
    5   16    6      0.28      0.00
    6   16    6     -0.05      0.00
    7   16    6      0.32      0.00
    8   16    6      0.13      0.00
    9   16    6     -0.25      0.00
   10   16    6     -0.10      0.00
    5   17    6      0.53      0.00
    6   17    6      0.18      0.00
    7   17    6      0.30      0.00
   -8  -16    7      0.21      0.00
   -7  -16    7      0.00      0.00
   -6  -16    7     -0.38      0.00
   -5  -16    7     -0.58      0.00
   -4  -16    7     -0.18      0.00
   -3  -16    7      0.08      0.00
   -2  -16    7     -0.44      0.00
  -10  -15    7      0.40      0.00
   -9  -15    7      0.62      0.00
   -8  -15    7      0.40      0.00
   -7  -15    7      0.00      0.00
   -6  -15    7     -0.23      0.00
   -5  -15    7     -0.60      0.00
   -4  -15    7      0.06      0.00
   -3  -15    7      0.54      0.00
   -2  -15    7     -0.21      0.00
   -1  -15    7     -0.35      0.00
    0  -15    7     -0.33      0.00
  -11  -14    7      0.44      0.00
  -10  -14    7      0.56      0.00
   -9  -14    7      1.00      0.00
   -8  -14    7      0.29      0.00
   -7  -14    7      0.25      0.00
   -6  -14    7      0.16      0.00
   -5  -14    7     -0.17      0.00
   -4  -14    7      0.13      0.00
   -3  -14    7      0.39      0.00
   -2  -14    7      0.38      0.00
   -1  -14    7     -0.08      0.00
    0  -14    7     -0.08      0.00
    1  -14    7     -0.34      0.00
    2  -14    7     -0.56      0.00
  -11  -13    7      0.33      0.00
  -10  -13    7      0.50      0.00
   -9  -13    7      0.78      0.00
   -8  -13    7      0.24      0.00
   -7  -13    7      0.33      0.00
   -6  -13    7      0.20      0.00
   -5  -13    7      0.09      0.00
   -4  -13    7     -0.04      0.00
   -3  -13    7      0.15      0.00
   -2  -13    7      0.39      0.00
   -1  -13    7      0.04      0.00
    0  -13    7     -0.14      0.00
    1  -13    7     -0.17      0.00
    2  -13    7     -0.32      0.00
    3  -13    7      0.11      0.00
  -12  -12    7      0.20      0.00
  -11  -12    7     -0.14      0.00
  -10  -12    7      0.34      0.00
   -9  -12    7      0.26      0.00
   -8  -12    7      0.46      0.00
   -7  -12    7     -0.02      0.00
   -6  -12    7      0.46      0.00
   -5  -12    7      0.36      0.00
   -4  -12    7      0.02      0.00
   -3  -12    7      0.10      0.00
   -2  -12    7      0.05      0.00
   -1  -12    7      0.11      0.00
    0  -12    7      0.12      0.00
    1  -12    7     -0.18      0.00
    2  -12    7     -0.09      0.00
    3  -12    7     -0.09      0.00
    4  -12    7      0.36      0.00
    5  -12    7      0.21      0.00
  -12  -11    7     -0.04      0.00
  -11  -11    7     -0.08      0.00
  -10  -11    7      0.11      0.00
   -9  -11    7      0.19      0.00
   -8  -11    7      0.37      0.00
   -7  -11    7      0.03      0.00
   -6  -11    7      0.46      0.00
   -5  -11    7      0.22      0.00
   -4  -11    7     -0.28      0.00
   -3  -11    7      0.15      0.00
   -2  -11    7     -0.03      0.00
   -1  -11    7     -0.02      0.00
    0  -11    7      0.17      0.00
    1  -11    7     -0.07      0.00
    2  -11    7      0.36      0.00
    3  -11    7      0.08      0.00
    4  -11    7      0.42      0.00
    5  -11    7      0.06      0.00
    6  -11    7     -0.32      0.00
  -13  -10    7      0.26      0.00
  -12  -10    7     -0.11      0.00
  -11  -10    7      0.10      0.00
  -10  -10    7     -0.03      0.00
   -9  -10    7      0.28      0.00
   -8  -10    7      0.20      0.00
   -7  -10    7      0.14      0.00
   -6  -10    7      0.05      0.00
   -5  -10    7     -0.03      0.00
   -4  -10    7     -0.13      0.00
   -3  -10    7      0.01      0.00
   -2  -10    7      0.30      0.00
   -1  -10    7     -0.19      0.00
    0  -10    7      0.21      0.00
    1  -10    7      0.19      0.00
    2  -10    7      0.17      0.00
    3  -10    7      0.28      0.00
    4  -10    7      0.05      0.00
    5  -10    7      0.16      0.00
    6  -10    7     -0.17      0.00
    7  -10    7     -0.18      0.00
  -13   -9    7      0.35      0.00
  -12   -9    7      0.02      0.00
  -11   -9    7      0.19      0.00
  -10   -9    7      0.12      0.00
   -9   -9    7      0.02      0.00
   -8   -9    7      0.06      0.00
   -7   -9    7      0.16      0.00
   -6   -9    7     -0.03      0.00
   -5   -9    7     -0.15      0.00
   -4   -9    7     -0.40      0.00
   -3   -9    7     -0.50      0.00
   -2   -9    7      0.18      0.00
   -1   -9    7     -0.06      0.00
    0   -9    7      0.08      0.00
    1   -9    7      0.16      0.00
    2   -9    7     -0.04      0.00
    3   -9    7      0.10      0.00
    4   -9    7     -0.19      0.00
    5   -9    7     -0.24      0.00
    6   -9    7     -0.24      0.00
    7   -9    7     -0.41      0.00
  -13   -8    7      0.02      0.00
  -12   -8    7      0.19      0.00
  -11   -8    7     -0.05      0.00
  -10   -8    7      0.12      0.00
   -9   -8    7     -0.06      0.00
   -8   -8    7      0.35      0.00
   -7   -8    7      0.49      0.00
   -6   -8    7      0.02      0.00
   -5   -8    7     -0.32      0.00
   -4   -8    7     -0.66      0.00
   -3   -8    7     -0.56      0.00
   -2   -8    7     -0.24      0.00
   -1   -8    7      0.01      0.00
    0   -8    7      0.04      0.00
    1   -8    7      0.14      0.00
    2   -8    7     -0.02      0.00
    3   -8    7     -0.29      0.00
    4   -8    7     -0.15      0.00
    5   -8    7     -0.31      0.00
    6   -8    7     -0.42      0.00
    7   -8    7     -0.50      0.00
    8   -8    7      0.01      0.00
  -13   -7    7     -0.48      0.00
  -12   -7    7      0.03      0.00
  -11   -7    7     -0.12      0.00
  -10   -7    7      0.16      0.00
   -9   -7    7      0.14      0.00
   -8   -7    7      0.40      0.00
   -7   -7    7      0.45      0.00
   -6   -7    7      0.21      0.00
   -5   -7    7     -0.32      0.00
   -4   -7    7     -0.73      0.00
   -3   -7    7     -0.92      0.00
   -2   -7    7     -0.58      0.00
   -1   -7    7      0.00      0.00
    0   -7    7      0.27      0.00
    1   -7    7      0.19      0.00
    2   -7    7      0.03      0.00
    3   -7    7     -0.46      0.00
    4   -7    7     -0.21      0.00
    5   -7    7     -0.41      0.00
    6   -7    7     -0.86      0.00
    7   -7    7     -0.59      0.00
    8   -7    7     -0.25      0.00
    9   -7    7      0.29      0.00
  -13   -6    7     -0.29      0.00
  -12   -6    7     -0.25      0.00
  -11   -6    7     -0.08      0.00
  -10   -6    7     -0.13      0.00
   -9   -6    7      0.19      0.00
   -8   -6    7      0.36      0.00
   -7   -6    7      0.70      0.00
   -6   -6    7      0.27      0.00
   -5   -6    7     -0.35      0.00
   -4   -6    7     -1.19      0.00
   -3   -6    7     -1.13      0.00
   -2   -6    7     -0.77      0.00
   -1   -6    7      0.09      0.00
    0   -6    7     -0.11      0.00
    1   -6    7      0.23      0.00
    2   -6    7     -0.28      0.00
    3   -6    7     -0.47      0.00
    4   -6    7     -0.36      0.00
    5   -6    7     -0.32      0.00
    6   -6    7     -0.41      0.00
    7   -6    7     -0.56      0.00
    8   -6    7     -0.24      0.00
    9   -6    7      0.25      0.00
   10   -6    7      0.30      0.00
  -13   -5    7     -0.45      0.00
  -12   -5    7     -0.51      0.00
  -11   -5    7     -0.38      0.00
  -10   -5    7     -0.15      0.00
   -9   -5    7     -0.01      0.00
   -8   -5    7      0.28      0.00
   -7   -5    7      0.39      0.00
   -6   -5    7     -0.12      0.00
   -5   -5    7     -0.87      0.00
   -4   -5    7     -1.48      0.00
   -3   -5    7     -1.41      0.00
   -2   -5    7     -1.02      0.00
   -1   -5    7     -0.28      0.00
    0   -5    7     -0.56      0.00
    1   -5    7     -0.50      0.00
    2   -5    7     -0.74      0.00
    3   -5    7     -0.78      0.00
    4   -5    7     -0.50      0.00
    5   -5    7     -0.33      0.00
    6   -5    7     -0.31      0.00
    7   -5    7     -0.61      0.00
    8   -5    7     -0.34      0.00
    9   -5    7     -0.08      0.00
   10   -5    7      0.20      0.00
  -13   -4    7     -0.14      0.00
  -12   -4    7     -0.37      0.00
  -11   -4    7     -0.18      0.00
  -10   -4    7     -0.09      0.00
   -9   -4    7     -0.26      0.00
   -8   -4    7      0.05      0.00
   -7   -4    7      0.00      0.00
   -6   -4    7     -0.29      0.00
   -5   -4    7     -1.40      0.00
   -4   -4    7     -1.39      0.00
   -3   -4    7     -1.50      0.00
   -2   -4    7     -1.59      0.00
   -1   -4    7     -1.05      0.00
    0   -4    7     -1.55      0.00
    1   -4    7     -1.26      0.00
    2   -4    7     -0.97      0.00
    3   -4    7     -0.89      0.00
    4   -4    7     -0.63      0.00
    5   -4    7     -0.64      0.00
    6   -4    7     -0.61      0.00
    7   -4    7     -0.33      0.00
    8   -4    7     -0.37      0.00
    9   -4    7     -0.31      0.00
   10   -4    7     -0.20      0.00
   11   -4    7      0.00      0.00
  -12   -3    7     -0.48      0.00
  -11   -3    7     -0.08      0.00
  -10   -3    7     -0.17      0.00
   -9   -3    7     -0.29      0.00
   -8   -3    7     -0.35      0.00
   -7   -3    7     -0.06      0.00
   -6   -3    7     -0.68      0.00
   -5   -3    7     -1.39      0.00
   -4   -3    7     -1.60      0.00
   -3   -3    7     -1.49      0.00
   -2   -3    7     -1.72      0.00
   -1   -3    7     -1.95      0.00
    0   -3    7     -2.44      0.00
    1   -3    7     -1.71      0.00
    2   -3    7     -1.49      0.00
    3   -3    7     -1.24      0.00
    4   -3    7     -1.29      0.00
    5   -3    7     -1.25      0.00
    6   -3    7     -1.01      0.00
    7   -3    7     -0.40      0.00
    8   -3    7     -0.30      0.00
    9   -3    7     -0.64      0.00
   10   -3    7     -0.40      0.00
   11   -3    7     -0.17      0.00
  -12   -2    7      0.02      0.00
  -11   -2    7      0.05      0.00
  -10   -2    7      0.11      0.00
   -9   -2    7     -0.20      0.00
   -8   -2    7     -0.13      0.00
   -7   -2    7     -0.02      0.00
   -6   -2    7     -0.81      0.00
   -5   -2    7     -1.27      0.00
   -4   -2    7     -1.60      0.00
   -3   -2    7     -1.45      0.00
   -2   -2    7     -1.41      0.00
   -1   -2    7     -3.41      0.00
    0   -2    7     -3.26      0.00
    1   -2    7     -2.72      0.00
    2   -2    7     -1.69      0.00
    3   -2    7     -1.66      0.00
    4   -2    7     -1.43      0.00
    5   -2    7     -1.66      0.00
    6   -2    7     -1.22      0.00
    7   -2    7     -0.47      0.00
    8   -2    7     -0.13      0.00
    9   -2    7     -0.33      0.00
   10   -2    7     -0.13      0.00
   11   -2    7     -0.02      0.00
   12   -2    7      0.38      0.00
  -12   -1    7      0.21      0.00
  -11   -1    7      0.13      0.00
  -10   -1    7      0.25      0.00
   -9   -1    7      0.08      0.00
   -8   -1    7      0.17      0.00
   -7   -1    7     -0.17      0.00
   -6   -1    7     -0.54      0.00
   -5   -1    7     -1.06      0.00
   -4   -1    7     -1.37      0.00
   -3   -1    7     -1.59      0.00
   -2   -1    7     -1.92      0.00
   -1   -1    7     -3.31      0.00
    0   -1    7     -3.87      0.00
    1   -1    7     -3.05      0.00
    2   -1    7     -2.35      0.00
    3   -1    7     -2.07      0.00
    4   -1    7     -1.95      0.00
    5   -1    7     -2.13      0.00
    6   -1    7     -1.56      0.00
    7   -1    7     -0.55      0.00
    8   -1    7     -0.08      0.00
    9   -1    7     -0.18      0.00
   10   -1    7     -0.16      0.00
   11   -1    7      0.33      0.00
   12   -1    7      0.10      0.00
  -12    0    7      0.60      0.00
  -11    0    7      0.39      0.00
  -10    0    7      0.44      0.00
   -9    0    7      0.12      0.00
   -8    0    7      0.22      0.00
   -7    0    7      0.10      0.00
   -6    0    7     -0.34      0.00
   -5    0    7     -0.81      0.00
   -4    0    7     -1.25      0.00
   -3    0    7     -1.47      0.00
   -2    0    7     -2.12      0.00
   -1    0    7     -3.22      0.00
    0    0    7     -4.36      0.00
    1    0    7     -3.47      0.00
    2    0    7     -2.46      0.00
    3    0    7     -2.30      0.00
    4    0    7     -2.42      0.00
    5    0    7     -2.03      0.00
    6    0    7     -1.77      0.00
    7    0    7     -0.53      0.00
    8    0    7      0.00      0.00
    9    0    7     -0.34      0.00
   10    0    7      0.25      0.00
   11    0    7      0.46      0.00
   12    0    7     -0.03      0.00
  -11    1    7      0.63      0.00
  -10    1    7      0.19      0.00
   -9    1    7      0.19      0.00
   -8    1    7      0.20      0.00
   -7    1    7      0.11      0.00
   -6    1    7     -0.31      0.00
   -5    1    7     -0.36      0.00
   -4    1    7     -0.83      0.00
   -3    1    7     -1.30      0.00
   -2    1    7     -2.38      0.00
   -1    1    7     -3.46      0.00
    0    1    7     -3.59      0.00
    1    1    7     -2.86      0.00
    2    1    7     -2.13      0.00
    3    1    7     -2.92      0.00
    4    1    7     -2.66      0.00
    5    1    7     -2.04      0.00
    6    1    7     -1.85      0.00
    7    1    7     -0.53      0.00
    8    1    7     -0.01      0.00
    9    1    7     -0.30      0.00
   10    1    7     -0.05      0.00
   11    1    7     -0.01      0.00
   12    1    7     -0.09      0.00
   13    1    7     -0.12      0.00
  -11    2    7      0.81      0.00
  -10    2    7     -0.27      0.00
   -9    2    7      0.14      0.00
   -8    2    7     -0.16      0.00
   -7    2    7     -0.29      0.00
   -6    2    7     -0.10      0.00
   -5    2    7     -0.24      0.00
   -4    2    7     -0.81      0.00
   -3    2    7     -1.37      0.00
   -2    2    7     -2.22      0.00
   -1    2    7     -2.91      0.00
    0    2    7     -3.32      0.00
    1    2    7     -2.73      0.00
    2    2    7     -2.57      0.00
    3    2    7     -2.91      0.00
    4    2    7     -2.69      0.00
    5    2    7     -2.13      0.00
    6    2    7     -1.45      0.00
    7    2    7     -0.38      0.00
    8    2    7     -0.10      0.00
    9    2    7     -0.02      0.00
   10    2    7     -0.28      0.00
   11    2    7      0.08      0.00
   12    2    7      0.27      0.00
   13    2    7      0.31      0.00
  -11    3    7      0.02      0.00
  -10    3    7     -0.05      0.00
   -9    3    7      0.08      0.00
   -8    3    7      0.19      0.00
   -7    3    7     -0.11      0.00
   -6    3    7     -0.01      0.00
   -5    3    7     -0.16      0.00
   -4    3    7     -0.69      0.00
   -3    3    7     -1.20      0.00
   -2    3    7     -1.62      0.00
   -1    3    7     -2.61      0.00
    0    3    7     -2.70      0.00
    1    3    7     -3.17      0.00
    2    3    7     -2.25      0.00
    3    3    7     -2.89      0.00
    4    3    7     -2.27      0.00
    5    3    7     -1.70      0.00
    6    3    7     -0.79      0.00
    7    3    7     -0.16      0.00
    8    3    7     -0.14      0.00
    9    3    7      0.31      0.00
   10    3    7     -0.10      0.00
   11    3    7     -0.31      0.00
   12    3    7      0.13      0.00
   13    3    7      0.29      0.00
  -10    4    7      0.39      0.00
   -9    4    7      0.24      0.00
   -8    4    7      0.15      0.00
   -7    4    7     -0.09      0.00
   -6    4    7     -0.35      0.00
   -5    4    7     -0.22      0.00
   -4    4    7     -0.70      0.00
   -3    4    7     -1.15      0.00
   -2    4    7     -1.35      0.00
   -1    4    7     -1.60      0.00
    0    4    7     -2.12      0.00
    1    4    7     -2.95      0.00
    2    4    7     -2.75      0.00
    3    4    7     -2.46      0.00
    4    4    7     -1.86      0.00
    5    4    7     -1.27      0.00
    6    4    7     -0.68      0.00
    7    4    7     -0.17      0.00
    8    4    7     -0.02      0.00
    9    4    7      0.09      0.00
   10    4    7     -0.19      0.00
   11    4    7     -0.43      0.00
   12    4    7      0.01      0.00
   13    4    7      0.30      0.00
  -10    5    7      0.10      0.00
   -9    5    7      0.51      0.00
   -8    5    7      0.09      0.00
   -7    5    7      0.09      0.00
   -6    5    7     -0.09      0.00
   -5    5    7     -0.11      0.00
   -4    5    7     -0.47      0.00
   -3    5    7     -0.89      0.00
   -2    5    7     -0.87      0.00
   -1    5    7     -0.85      0.00
    0    5    7     -1.82      0.00
    1    5    7     -2.45      0.00
    2    5    7     -3.48      0.00
    3    5    7     -2.12      0.00
    4    5    7     -1.47      0.00
    5    5    7     -0.47      0.00
    6    5    7      0.08      0.00
    7    5    7      0.21      0.00
    8    5    7      0.28      0.00
    9    5    7     -0.05      0.00
   10    5    7     -0.24      0.00
   11    5    7     -0.26      0.00
   12    5    7     -0.37      0.00
   13    5    7     -0.18      0.00
   14    5    7     -0.17      0.00
   -9    6    7      0.49      0.00
   -8    6    7     -0.02      0.00
   -7    6    7     -0.28      0.00
   -6    6    7     -0.09      0.00
   -5    6    7     -0.20      0.00
   -4    6    7     -0.72      0.00
   -3    6    7     -0.68      0.00
   -2    6    7     -0.74      0.00
   -1    6    7     -1.22      0.00
    0    6    7     -1.58      0.00
    1    6    7     -2.51      0.00
    2    6    7     -2.55      0.00
    3    6    7     -1.74      0.00
    4    6    7     -0.35      0.00
    5    6    7      0.06      0.00
    6    6    7      0.32      0.00
    7    6    7      0.07      0.00
    8    6    7     -0.02      0.00
    9    6    7     -0.13      0.00
   10    6    7     -0.62      0.00
   11    6    7     -0.32      0.00
   12    6    7     -0.27      0.00
   13    6    7     -0.21      0.00
   14    6    7     -0.29      0.00
   -8    7    7      0.13      0.00
   -7    7    7     -0.16      0.00
   -6    7    7      0.07      0.00
   -5    7    7     -0.19      0.00
   -4    7    7     -0.46      0.00
   -3    7    7     -0.47      0.00
   -2    7    7     -0.63      0.00
   -1    7    7     -1.16      0.00
    0    7    7     -1.44      0.00
    1    7    7     -1.73      0.00
    2    7    7     -1.56      0.00
    3    7    7     -1.03      0.00
    4    7    7     -0.26      0.00
    5    7    7      0.34      0.00
    6    7    7      0.35      0.00
    7    7    7      0.25      0.00
    8    7    7      0.23      0.00
    9    7    7      0.05      0.00
   10    7    7     -0.34      0.00
   11    7    7     -0.39      0.00
   12    7    7      0.00      0.00
   13    7    7     -0.21      0.00
   14    7    7     -0.53      0.00
   -8    8    7      0.40      0.00
   -7    8    7     -0.07      0.00
   -6    8    7     -0.11      0.00
   -5    8    7     -0.25      0.00
   -4    8    7     -0.17      0.00
   -3    8    7     -0.49      0.00
   -2    8    7     -0.20      0.00
   -1    8    7     -0.78      0.00
    0    8    7     -1.12      0.00
    1    8    7     -1.45      0.00
    2    8    7     -1.01      0.00
    3    8    7     -0.18      0.00
    4    8    7      0.13      0.00
    5    8    7      0.42      0.00
    6    8    7      0.06      0.00
    7    8    7      0.22      0.00
    8    8    7      0.23      0.00
    9    8    7     -0.06      0.00
   10    8    7     -0.43      0.00
   11    8    7     -0.79      0.00
   12    8    7      0.00      0.00
   13    8    7     -0.09      0.00
   14    8    7     -0.16      0.00
   -7    9    7      0.17      0.00
   -6    9    7     -0.01      0.00
   -5    9    7     -0.01      0.00
   -4    9    7     -0.42      0.00
   -3    9    7     -0.08      0.00
   -2    9    7     -0.10      0.00
   -1    9    7     -0.41      0.00
    0    9    7     -0.95      0.00
    1    9    7     -1.14      0.00
    2    9    7     -0.55      0.00
    3    9    7      0.10      0.00
    4    9    7      0.18      0.00
    5    9    7     -0.06      0.00
    6    9    7     -0.05      0.00
    7    9    7      0.33      0.00
    8    9    7      0.27      0.00
    9    9    7      0.19      0.00
   10    9    7     -0.37      0.00
   11    9    7     -0.40      0.00
   12    9    7     -0.05      0.00
   13    9    7      0.17      0.00
   14    9    7      0.00      0.00
   -6   10    7      0.01      0.00
   -5   10    7     -0.41      0.00
   -4   10    7     -0.53      0.00
   -3   10    7     -0.13      0.00
   -2   10    7     -0.07      0.00
   -1   10    7     -0.35      0.00
    0   10    7     -0.72      0.00
    1   10    7     -0.49      0.00
    2   10    7     -0.65      0.00
    3   10    7      0.14      0.00
    4   10    7      0.09      0.00
    5   10    7      0.12      0.00
    6   10    7      0.08      0.00
    7   10    7      0.30      0.00
    8   10    7      0.31      0.00
    9   10    7      0.09      0.00
   10   10    7     -0.21      0.00
   11   10    7     -0.36      0.00
   12   10    7     -0.01      0.00
   13   10    7      0.30      0.00
   -5   11    7     -0.54      0.00
   -4   11    7     -0.32      0.00
   -3   11    7     -0.44      0.00
   -2   11    7      0.42      0.00
   -1   11    7     -0.14      0.00
    0   11    7     -0.22      0.00
    1   11    7     -0.15      0.00
    2   11    7     -0.39      0.00
    3   11    7      0.06      0.00
    4   11    7      0.21      0.00
    5   11    7      0.22      0.00
    6   11    7      0.13      0.00
    7   11    7      0.29      0.00
    8   11    7      0.02      0.00
    9   11    7     -0.15      0.00
   10   11    7      0.14      0.00
   11   11    7     -0.17      0.00
   12   11    7      0.48      0.00
   13   11    7      0.12      0.00
   -4   12    7     -0.31      0.00
   -3   12    7      0.15      0.00
   -2   12    7      0.76      0.00
   -1   12    7      0.30      0.00
    0   12    7     -0.24      0.00
    1   12    7      0.28      0.00
    2   12    7     -0.04      0.00
    3   12    7      0.29      0.00
    4   12    7      0.36      0.00
    5   12    7      0.30      0.00
    6   12    7      0.28      0.00
    7   12    7      0.21      0.00
    8   12    7     -0.05      0.00
    9   12    7     -0.45      0.00
   10   12    7      0.14      0.00
   11   12    7     -0.09      0.00
   12   12    7      0.41      0.00
   13   12    7      0.16      0.00
   -3   13    7      0.40      0.00
   -2   13    7      0.42      0.00
   -1   13    7      0.38      0.00
    0   13    7      0.19      0.00
    1   13    7      0.64      0.00
    2   13    7      0.27      0.00
    3   13    7      0.23      0.00
    4   13    7      0.49      0.00
    5   13    7      0.25      0.00
    6   13    7      0.24      0.00
    7   13    7     -0.14      0.00
    8   13    7     -0.23      0.00
    9   13    7     -0.95      0.00
   10   13    7     -0.26      0.00
   11   13    7      0.13      0.00
   12   13    7      0.08      0.00
   -2   14    7      0.34      0.00
   -1   14    7      0.36      0.00
    0   14    7      0.35      0.00
    1   14    7      0.26      0.00
    2   14    7      0.28      0.00
    3   14    7      0.02      0.00
    4   14    7      0.59      0.00
    5   14    7      0.07      0.00
    6   14    7     -0.15      0.00
    7   14    7     -0.15      0.00
    8   14    7     -0.35      0.00
    9   14    7     -0.49      0.00
   10   14    7     -0.59      0.00
   11   14    7      0.24      0.00
   12   14    7     -0.13      0.00
    0   15    7      0.21      0.00
    1   15    7      0.49      0.00
    2   15    7      0.41      0.00
    3   15    7      0.03      0.00
    4   15    7      0.18      0.00
    5   15    7     -0.08      0.00
    6   15    7     -0.22      0.00
    7   15    7     -0.01      0.00
    8   15    7     -0.29      0.00
    9   15    7     -0.33      0.00
   10   15    7     -0.63      0.00
   11   15    7      0.02      0.00
    2   16    7     -0.02      0.00
    3   16    7     -0.34      0.00
    4   16    7     -0.17      0.00
    5   16    7     -0.05      0.00
    6   16    7      0.06      0.00
    7   16    7      0.04      0.00
    8   16    7      0.17      0.00
    9   16    7     -0.22      0.00
   10   16    7     -0.07      0.00
    5   17    7      0.28      0.00
    6   17    7      0.14      0.00
    7   17    7      0.28      0.00
   -8  -16    8      0.33      0.00
   -7  -16    8      0.21      0.00
   -6  -16    8     -0.45      0.00
   -5  -16    8     -0.38      0.00
   -4  -16    8     -0.15      0.00
   -3  -16    8     -0.04      0.00
   -2  -16    8      0.09      0.00
   -9  -15    8      0.55      0.00
   -8  -15    8      0.58      0.00
   -7  -15    8      0.29      0.00
   -6  -15    8     -0.38      0.00
   -5  -15    8     -0.45      0.00
   -4  -15    8     -0.04      0.00
   -3  -15    8      0.38      0.00
   -2  -15    8      0.09      0.00
   -1  -15    8     -0.15      0.00
    0  -15    8     -0.34      0.00
  -10  -14    8      0.75      0.00
   -9  -14    8      0.93      0.00
   -8  -14    8      0.62      0.00
   -7  -14    8      0.14      0.00
   -6  -14    8      0.22      0.00
   -5  -14    8     -0.20      0.00
   -4  -14    8      0.21      0.00
   -3  -14    8      0.32      0.00
   -2  -14    8      0.13      0.00
   -1  -14    8      0.47      0.00
    0  -14    8     -0.08      0.00
    1  -14    8     -0.24      0.00
    2  -14    8     -0.66      0.00
  -11  -13    8      0.38      0.00
  -10  -13    8      0.34      0.00
   -9  -13    8      1.02      0.00
   -8  -13    8      0.21      0.00
   -7  -13    8      0.24      0.00
   -6  -13    8      0.31      0.00
   -5  -13    8     -0.11      0.00
   -4  -13    8      0.15      0.00
   -3  -13    8      0.09      0.00
   -2  -13    8      0.16      0.00
   -1  -13    8      0.28      0.00
    0  -13    8      0.02      0.00
    1  -13    8     -0.35      0.00
    2  -13    8     -0.38      0.00
    3  -13    8      0.21      0.00
  -12  -12    8      0.11      0.00
  -11  -12    8      0.14      0.00
  -10  -12    8     -0.02      0.00
   -9  -12    8      0.74      0.00
   -8  -12    8      0.12      0.00
   -7  -12    8      0.21      0.00
   -6  -12    8      0.17      0.00
   -5  -12    8      0.21      0.00
   -4  -12    8      0.26      0.00
   -3  -12    8      0.07      0.00
   -2  -12    8     -0.01      0.00
   -1  -12    8      0.04      0.00
    0  -12    8      0.10      0.00
    1  -12    8      0.02      0.00
    2  -12    8     -0.41      0.00
    3  -12    8      0.38      0.00
    4  -12    8      0.36      0.00
  -12  -11    8     -0.03      0.00
  -11  -11    8     -0.13      0.00
  -10  -11    8      0.19      0.00
   -9  -11    8      0.22      0.00
   -8  -11    8      0.34      0.00
   -7  -11    8      0.00      0.00
   -6  -11    8      0.37      0.00
   -5  -11    8      0.22      0.00
   -4  -11    8     -0.09      0.00
   -3  -11    8      0.07      0.00
   -2  -11    8     -0.13      0.00
   -1  -11    8      0.03      0.00
    0  -11    8     -0.04      0.00
    1  -11    8     -0.02      0.00
    2  -11    8      0.01      0.00
    3  -11    8      0.26      0.00
    4  -11    8      0.46      0.00
    5  -11    8      0.13      0.00
    6  -11    8     -0.08      0.00
  -12  -10    8      0.01      0.00
  -11  -10    8     -0.08      0.00
  -10  -10    8      0.19      0.00
   -9  -10    8      0.11      0.00
   -8  -10    8      0.38      0.00
   -7  -10    8      0.10      0.00
   -6  -10    8      0.19      0.00
   -5  -10    8      0.04      0.00
   -4  -10    8     -0.28      0.00
   -3  -10    8      0.22      0.00
   -2  -10    8     -0.10      0.00
   -1  -10    8      0.09      0.00
    0  -10    8      0.08      0.00
    1  -10    8      0.01      0.00
    2  -10    8      0.27      0.00
    3  -10    8      0.04      0.00
    4  -10    8      0.30      0.00
    5  -10    8     -0.01      0.00
    6  -10    8      0.01      0.00
    7  -10    8      0.13      0.00
  -12   -9    8     -0.06      0.00
  -11   -9    8      0.13      0.00
  -10   -9    8      0.19      0.00
   -9   -9    8      0.07      0.00
   -8   -9    8     -0.07      0.00
   -7   -9    8      0.08      0.00
   -6   -9    8      0.06      0.00
   -5   -9    8     -0.14      0.00
   -4   -9    8     -0.31      0.00
   -3   -9    8     -0.44      0.00
   -2   -9    8     -0.05      0.00
   -1   -9    8     -0.07      0.00
    0   -9    8      0.30      0.00
    1   -9    8      0.00      0.00
    2   -9    8     -0.08      0.00
    3   -9    8      0.07      0.00
    4   -9    8     -0.21      0.00
    5   -9    8     -0.17      0.00
    6   -9    8     -0.22      0.00
    7   -9    8      0.05      0.00
  -13   -8    8      0.23      0.00
  -12   -8    8     -0.22      0.00
  -11   -8    8      0.16      0.00
  -10   -8    8      0.03      0.00
   -9   -8    8     -0.04      0.00
   -8   -8    8     -0.04      0.00
   -7   -8    8      0.38      0.00
   -6   -8    8      0.16      0.00
   -5   -8    8     -0.38      0.00
   -4   -8    8     -0.50      0.00
   -3   -8    8     -0.65      0.00
   -2   -8    8     -0.13      0.00
   -1   -8    8     -0.24      0.00
    0   -8    8      0.09      0.00
    1   -8    8      0.07      0.00
    2   -8    8     -0.39      0.00
    3   -8    8     -0.17      0.00
    4   -8    8     -0.25      0.00
    5   -8    8     -0.16      0.00
    6   -8    8     -0.13      0.00
    7   -8    8     -0.22      0.00
    8   -8    8      0.08      0.00
  -13   -7    8     -0.20      0.00
  -12   -7    8     -0.31      0.00
  -11   -7    8     -0.14      0.00
  -10   -7    8      0.10      0.00
   -9   -7    8      0.13      0.00
   -8   -7    8      0.13      0.00
   -7   -7    8      0.24      0.00
   -6   -7    8      0.15      0.00
   -5   -7    8     -0.28      0.00
   -4   -7    8     -0.62      0.00
   -3   -7    8     -0.80      0.00
   -2   -7    8     -0.47      0.00
   -1   -7    8     -0.35      0.00
    0   -7    8      0.03      0.00
    1   -7    8      0.00      0.00
    2   -7    8     -0.24      0.00
    3   -7    8     -0.48      0.00
    4   -7    8     -0.15      0.00
    5   -7    8     -0.21      0.00
    6   -7    8     -0.46      0.00
    7   -7    8     -0.52      0.00
    8   -7    8     -0.08      0.00
    9   -7    8      0.31      0.00
  -13   -6    8     -0.30      0.00
  -12   -6    8     -0.22      0.00
  -11   -6    8     -0.25      0.00
  -10   -6    8     -0.08      0.00
   -9   -6    8      0.06      0.00
   -8   -6    8      0.26      0.00
   -7   -6    8      0.31      0.00
   -6   -6    8      0.43      0.00
   -5   -6    8     -0.21      0.00
   -4   -6    8     -0.89      0.00
   -3   -6    8     -1.11      0.00
   -2   -6    8     -0.44      0.00
   -1   -6    8     -0.29      0.00
    0   -6    8     -0.06      0.00
    1   -6    8     -0.32      0.00
    2   -6    8     -0.19      0.00
    3   -6    8     -0.74      0.00
    4   -6    8     -0.35      0.00
    5   -6    8     -0.01      0.00
    6   -6    8     -0.27      0.00
    7   -6    8     -0.20      0.00
    8   -6    8     -0.32      0.00
    9   -6    8      0.34      0.00
   10   -6    8      0.68      0.00
  -13   -5    8     -0.51      0.00
  -12   -5    8     -0.57      0.00
  -11   -5    8     -0.34      0.00
  -10   -5    8     -0.36      0.00
   -9   -5    8     -0.04      0.00
   -8   -5    8      0.20      0.00
   -7   -5    8      0.31      0.00
   -6   -5    8     -0.08      0.00
   -5   -5    8     -0.37      0.00
   -4   -5    8     -1.24      0.00
   -3   -5    8     -1.22      0.00
   -2   -5    8     -0.65      0.00
   -1   -5    8     -0.18      0.00
    0   -5    8     -0.42      0.00
    1   -5    8     -0.57      0.00
    2   -5    8     -0.89      0.00
    3   -5    8     -0.84      0.00
    4   -5    8     -0.57      0.00
    5   -5    8     -0.06      0.00
    6   -5    8     -0.05      0.00
    7   -5    8     -0.36      0.00
    8   -5    8     -0.33      0.00
    9   -5    8      0.09      0.00
   10   -5    8      0.49      0.00
  -12   -4    8     -0.36      0.00
  -11   -4    8     -0.25      0.00
  -10   -4    8     -0.10      0.00
   -9   -4    8     -0.34      0.00
   -8   -4    8     -0.02      0.00
   -7   -4    8      0.17      0.00
   -6   -4    8     -0.35      0.00
   -5   -4    8     -0.74      0.00
   -4   -4    8     -1.18      0.00
   -3   -4    8     -1.12      0.00
   -2   -4    8     -0.66      0.00
   -1   -4    8     -0.49      0.00
    0   -4    8     -1.07      0.00
    1   -4    8     -1.45      0.00
    2   -4    8     -1.31      0.00
    3   -4    8     -0.94      0.00
    4   -4    8     -0.56      0.00
    5   -4    8     -0.40      0.00
    6   -4    8     -0.14      0.00
    7   -4    8     -0.25      0.00
    8   -4    8     -0.14      0.00
    9   -4    8     -0.18      0.00
   10   -4    8      0.16      0.00
   11   -4    8      0.16      0.00
  -12   -3    8     -0.52      0.00
  -11   -3    8     -0.19      0.00
  -10   -3    8     -0.07      0.00
   -9   -3    8     -0.43      0.00
   -8   -3    8     -0.30      0.00
   -7   -3    8     -0.07      0.00
   -6   -3    8     -0.33      0.00
   -5   -3    8     -1.24      0.00
   -4   -3    8     -0.92      0.00
   -3   -3    8     -0.77      0.00
   -2   -3    8     -0.81      0.00
   -1   -3    8     -0.67      0.00
    0   -3    8     -1.99      0.00
    1   -3    8     -1.86      0.00
    2   -3    8     -1.57      0.00
    3   -3    8     -1.24      0.00
    4   -3    8     -0.93      0.00
    5   -3    8     -0.90      0.00
    6   -3    8     -0.60      0.00
    7   -3    8     -0.18      0.00
    8   -3    8     -0.26      0.00
    9   -3    8     -0.21      0.00
   10   -3    8     -0.28      0.00
   11   -3    8     -0.05      0.00
  -12   -2    8     -0.22      0.00
  -11   -2    8      0.16      0.00
  -10   -2    8      0.00      0.00
   -9   -2    8     -0.17      0.00
   -8   -2    8     -0.28      0.00
   -7   -2    8      0.07      0.00
   -6   -2    8     -0.31      0.00
   -5   -2    8     -1.16      0.00
   -4   -2    8     -0.97      0.00
   -3   -2    8     -0.38      0.00
   -2   -2    8     -0.60      0.00
   -1   -2    8     -1.04      0.00
    0   -2    8     -2.73      0.00
    1   -2    8     -2.49      0.00
    2   -2    8     -2.13      0.00
    3   -2    8     -1.38      0.00
    4   -2    8     -1.14      0.00
    5   -2    8     -1.00      0.00
    6   -2    8     -0.84      0.00
    7   -2    8     -0.18      0.00
    8   -2    8     -0.04      0.00
    9   -2    8     -0.10      0.00
   10   -2    8     -0.03      0.00
   11   -2    8     -0.08      0.00
   12   -2    8      0.14      0.00
  -12   -1    8      0.13      0.00
  -11   -1    8      0.26      0.00
  -10   -1    8      0.07      0.00
   -9   -1    8      0.04      0.00
   -8   -1    8      0.13      0.00
   -7   -1    8      0.05      0.00
   -6   -1    8     -0.24      0.00
   -5   -1    8     -0.74      0.00
   -4   -1    8     -0.84      0.00
   -3   -1    8     -0.43      0.00
   -2   -1    8     -0.44      0.00
   -1   -1    8     -1.84      0.00
    0   -1    8     -2.45      0.00
    1   -1    8     -3.00      0.00
    2   -1    8     -2.16      0.00
    3   -1    8     -1.68      0.00
    4   -1    8     -1.15      0.00
    5   -1    8     -1.47      0.00
    6   -1    8     -1.09      0.00
    7   -1    8     -0.27      0.00
    8   -1    8      0.00      0.00
    9   -1    8      0.04      0.00
   10   -1    8      0.12      0.00
   11   -1    8      0.05      0.00
   12   -1    8      0.28      0.00
  -12    0    8      0.47      0.00
  -11    0    8      0.62      0.00
  -10    0    8      0.34      0.00
   -9    0    8      0.11      0.00
   -8    0    8      0.29      0.00
   -7    0    8      0.05      0.00
   -6    0    8      0.07      0.00
   -5    0    8     -0.49      0.00
   -4    0    8     -0.76      0.00
   -3    0    8     -0.60      0.00
   -2    0    8     -0.59      0.00
   -1    0    8     -1.85      0.00
    0    0    8     -2.66      0.00
    1    0    8     -2.79      0.00
    2    0    8     -2.36      0.00
    3    0    8     -1.75      0.00
    4    0    8     -1.34      0.00
    5    0    8     -1.66      0.00
    6    0    8     -1.00      0.00
    7    0    8     -0.31      0.00
    8    0    8      0.15      0.00
    9    0    8      0.20      0.00
   10    0    8      0.22      0.00
   11    0    8      0.51      0.00
   12    0    8      0.23      0.00
  -11    1    8      0.45      0.00
  -10    1    8      0.57      0.00
   -9    1    8     -0.04      0.00
   -8    1    8      0.32      0.00
   -7    1    8      0.16      0.00
   -6    1    8     -0.05      0.00
   -5    1    8     -0.09      0.00
   -4    1    8     -0.41      0.00
   -3    1    8     -0.48      0.00
   -2    1    8     -0.83      0.00
   -1    1    8     -2.06      0.00
    0    1    8     -2.79      0.00
    1    1    8     -2.13      0.00
    2    1    8     -1.94      0.00
    3    1    8     -1.70      0.00
    4    1    8     -1.61      0.00
    5    1    8     -1.34      0.00
    6    1    8     -1.04      0.00
    7    1    8     -0.41      0.00
    8    1    8      0.38      0.00
    9    1    8      0.07      0.00
   10    1    8      0.26      0.00
   11    1    8      0.04      0.00
   12    1    8      0.07      0.00
   13    1    8      0.19      0.00
  -11    2    8      0.62      0.00
  -10    2    8      0.26      0.00
   -9    2    8     -0.08      0.00
   -8    2    8     -0.07      0.00
   -7    2    8     -0.15      0.00
   -6    2    8     -0.22      0.00
   -5    2    8      0.15      0.00
   -4    2    8     -0.35      0.00
   -3    2    8     -0.75      0.00
   -2    2    8     -1.07      0.00
   -1    2    8     -1.82      0.00
    0    2    8     -2.61      0.00
    1    2    8     -1.96      0.00
    2    2    8     -1.87      0.00
    3    2    8     -1.67      0.00
    4    2    8     -1.78      0.00
    5    2    8     -1.24      0.00
    6    2    8     -0.95      0.00
    7    2    8     -0.24      0.00
    8    2    8      0.36      0.00
    9    2    8      0.03      0.00
   10    2    8      0.17      0.00
   11    2    8     -0.08      0.00
   12    2    8      0.27      0.00
   13    2    8      0.67      0.00
  -10    3    8     -0.42      0.00
   -9    3    8      0.13      0.00
   -8    3    8     -0.02      0.00
   -7    3    8     -0.12      0.00
   -6    3    8      0.17      0.00
   -5    3    8      0.15      0.00
   -4    3    8     -0.19      0.00
   -3    3    8     -0.67      0.00
   -2    3    8     -0.97      0.00
   -1    3    8     -1.39      0.00
    0    3    8     -2.36      0.00
    1    3    8     -2.23      0.00
    2    3    8     -2.13      0.00
    3    3    8     -1.64      0.00
    4    3    8     -1.54      0.00
    5    3    8     -0.95      0.00
    6    3    8     -0.28      0.00
    7    3    8      0.10      0.00
    8    3    8      0.15      0.00
    9    3    8      0.29      0.00
   10    3    8      0.15      0.00
   11    3    8     -0.09      0.00
   12    3    8     -0.07      0.00
   13    3    8      0.49      0.00
  -10    4    8      0.22      0.00
   -9    4    8      0.18      0.00
   -8    4    8      0.20      0.00
   -7    4    8     -0.20      0.00
   -6    4    8      0.08      0.00
   -5    4    8      0.00      0.00
   -4    4    8     -0.36      0.00
   -3    4    8     -0.65      0.00
   -2    4    8     -1.00      0.00
   -1    4    8     -1.20      0.00
    0    4    8     -1.37      0.00
    1    4    8     -2.52      0.00
    2    4    8     -1.91      0.00
    3    4    8     -1.92      0.00
    4    4    8     -0.86      0.00
    5    4    8     -0.78      0.00
    6    4    8     -0.16      0.00
    7    4    8      0.19      0.00
    8    4    8     -0.07      0.00
    9    4    8      0.26      0.00
   10    4    8     -0.08      0.00
   11    4    8     -0.26      0.00
   12    4    8      0.05      0.00
   13    4    8      0.20      0.00
   -9    5    8      0.22      0.00
   -8    5    8      0.20      0.00
   -7    5    8      0.01      0.00
   -6    5    8      0.08      0.00
   -5    5    8      0.20      0.00
   -4    5    8     -0.20      0.00
   -3    5    8     -0.45      0.00
   -2    5    8     -0.72      0.00
   -1    5    8     -0.69      0.00
    0    5    8     -1.07      0.00
    1    5    8     -1.96      0.00
    2    5    8     -2.44      0.00
    3    5    8     -1.94      0.00
    4    5    8     -0.85      0.00
    5    5    8     -0.21      0.00
    6    5    8      0.29      0.00
    7    5    8      0.61      0.00
    8    5    8      0.30      0.00
    9    5    8      0.15      0.00
   10    5    8     -0.05      0.00
   11    5    8     -0.18      0.00
   12    5    8      0.18      0.00
   13    5    8     -0.26      0.00
   14    5    8     -0.41      0.00
   -9    6    8      0.74      0.00
   -8    6    8      0.07      0.00
   -7    6    8     -0.10      0.00
   -6    6    8     -0.10      0.00
   -5    6    8      0.04      0.00
   -4    6    8     -0.36      0.00
   -3    6    8     -0.68      0.00
   -2    6    8     -0.48      0.00
   -1    6    8     -0.83      0.00
    0    6    8     -1.39      0.00
    1    6    8     -1.66      0.00
    2    6    8     -2.28      0.00
    3    6    8     -1.17      0.00
    4    6    8     -0.28      0.00
    5    6    8      0.42      0.00
    6    6    8      0.58      0.00
    7    6    8      0.49      0.00
    8    6    8      0.23      0.00
    9    6    8     -0.06      0.00
   10    6    8     -0.35      0.00
   11    6    8     -0.32      0.00
   12    6    8      0.13      0.00
   13    6    8     -0.15      0.00
   14    6    8     -0.52      0.00
   -8    7    8      0.06      0.00
   -7    7    8      0.02      0.00
   -6    7    8     -0.13      0.00
   -5    7    8      0.02      0.00
   -4    7    8     -0.47      0.00
   -3    7    8     -0.28      0.00
   -2    7    8     -0.41      0.00
   -1    7    8     -0.80      0.00
    0    7    8     -1.22      0.00
    1    7    8     -1.47      0.00
    2    7    8     -1.14      0.00
    3    7    8     -0.86      0.00
    4    7    8      0.10      0.00
    5    7    8      0.13      0.00
    6    7    8      0.65      0.00
    7    7    8      0.51      0.00
    8    7    8      0.22      0.00
    9    7    8      0.24      0.00
   10    7    8     -0.38      0.00
   11    7    8     -0.17      0.00
   12    7    8      0.03      0.00
   13    7    8      0.08      0.00
   14    7    8     -0.58      0.00
   -7    8    8      0.17      0.00
   -6    8    8     -0.17      0.00
   -5    8    8     -0.19      0.00
   -4    8    8     -0.21      0.00
   -3    8    8     -0.24      0.00
   -2    8    8     -0.37      0.00
   -1    8    8     -0.33      0.00
    0    8    8     -0.88      0.00
    1    8    8     -1.14      0.00
    2    8    8     -0.96      0.00
    3    8    8     -0.26      0.00
    4    8    8      0.29      0.00
    5    8    8      0.23      0.00
    6    8    8      0.38      0.00
    7    8    8      0.39      0.00
    8    8    8      0.27      0.00
    9    8    8     -0.02      0.00
   10    8    8     -0.46      0.00
   11    8    8     -0.59      0.00
   12    8    8     -0.32      0.00
   13    8    8      0.03      0.00
   14    8    8     -0.39      0.00
   -7    9    8      0.12      0.00
   -6    9    8      0.11      0.00
   -5    9    8     -0.27      0.00
   -4    9    8     -0.14      0.00
   -3    9    8     -0.35      0.00
   -2    9    8      0.06      0.00
   -1    9    8     -0.17      0.00
    0    9    8     -0.43      0.00
    1    9    8     -1.07      0.00
    2    9    8     -0.55      0.00
    3    9    8     -0.12      0.00
    4    9    8      0.23      0.00
    5    9    8      0.04      0.00
    6    9    8     -0.01      0.00
    7    9    8      0.35      0.00
    8    9    8      0.22      0.00
    9    9    8     -0.10      0.00
   10    9    8     -0.34      0.00
   11    9    8     -0.47      0.00
   12    9    8     -0.23      0.00
   13    9    8     -0.14      0.00
   14    9    8     -0.05      0.00
   -6   10    8      0.02      0.00
   -5   10    8     -0.34      0.00
   -4   10    8     -0.67      0.00
   -3   10    8      0.07      0.00
   -2   10    8     -0.11      0.00
   -1   10    8     -0.07      0.00
    0   10    8     -0.30      0.00
    1   10    8     -0.60      0.00
    2   10    8     -0.22      0.00
    3   10    8     -0.26      0.00
    4   10    8      0.20      0.00
    5   10    8      0.17      0.00
    6   10    8      0.09      0.00
    7   10    8      0.29      0.00
    8   10    8      0.17      0.00
    9   10    8      0.08      0.00
   10   10    8     -0.49      0.00
   11   10    8     -0.21      0.00
   12   10    8     -0.30      0.00
   13   10    8     -0.08      0.00
   -5   11    8     -0.41      0.00
   -4   11    8     -0.85      0.00
   -3   11    8     -0.01      0.00
   -2   11    8      0.05      0.00
   -1   11    8      0.19      0.00
    0   11    8      0.04      0.00
    1   11    8     -0.08      0.00
    2   11    8     -0.13      0.00
    3   11    8      0.00      0.00
    4   11    8      0.06      0.00
    5   11    8      0.36      0.00
    6   11    8      0.20      0.00
    7   11    8      0.19      0.00
    8   11    8     -0.02      0.00
    9   11    8     -0.10      0.00
   10   11    8     -0.39      0.00
   11   11    8      0.13      0.00
   12   11    8      0.09      0.00
   13   11    8      0.09      0.00
   -4   12    8     -0.58      0.00
   -3   12    8      0.03      0.00
   -2   12    8      1.10      0.00
   -1   12    8      0.25      0.00
    0   12    8      0.27      0.00
    1   12    8     -0.05      0.00
    2   12    8      0.20      0.00
    3   12    8      0.26      0.00
    4   12    8      0.28      0.00
    5   12    8      0.43      0.00
    6   12    8      0.24      0.00
    7   12    8      0.28      0.00
    8   12    8     -0.25      0.00
    9   12    8     -0.07      0.00
   10   12    8     -0.25      0.00
   11   12    8     -0.07      0.00
   12   12    8      0.42      0.00
   13   12    8     -0.08      0.00
   -3   13    8      0.10      0.00
   -2   13    8      0.92      0.00
   -1   13    8      0.11      0.00
    0   13    8      0.15      0.00
    1   13    8      0.54      0.00
    2   13    8      0.24      0.00
    3   13    8      0.45      0.00
    4   13    8      0.33      0.00
    5   13    8      0.42      0.00
    6   13    8      0.14      0.00
    7   13    8      0.08      0.00
    8   13    8     -0.37      0.00
    9   13    8     -0.63      0.00
   10   13    8     -0.33      0.00
   11   13    8     -0.38      0.00
   12   13    8      0.55      0.00
   -1   14    8      0.46      0.00
    0   14    8      0.00      0.00
    1   14    8      0.41      0.00
    2   14    8     -0.04      0.00
    3   14    8      0.27      0.00
    4   14    8      0.43      0.00
    5   14    8      0.25      0.00
    6   14    8     -0.06      0.00
    7   14    8     -0.30      0.00
    8   14    8     -0.14      0.00
    9   14    8     -0.71      0.00
   10   14    8     -0.08      0.00
   11   14    8     -0.33      0.00
   12   14    8      0.18      0.00
    0   15    8     -0.26      0.00
    1   15    8      0.14      0.00
    2   15    8      0.34      0.00
    3   15    8      0.15      0.00
    4   15    8      0.35      0.00
    5   15    8      0.00      0.00
    6   15    8     -0.17      0.00
    7   15    8     -0.15      0.00
    8   15    8     -0.16      0.00
    9   15    8     -0.36      0.00
   10   15    8     -0.36      0.00
   11   15    8     -0.11      0.00
    2   16    8      0.08      0.00
    3   16    8     -0.14      0.00
    4   16    8     -0.05      0.00
    5   16    8     -0.04      0.00
    6   16    8     -0.06      0.00
    7   16    8      0.05      0.00
    8   16    8      0.00      0.00
    9   16    8      0.04      0.00
   -7  -16    9      0.10      0.00
   -6  -16    9     -0.10      0.00
   -5  -16    9     -0.21      0.00
   -4  -16    9     -0.02      0.00
   -3  -16    9      0.06      0.00
   -9  -15    9      0.52      0.00
   -8  -15    9      0.43      0.00
   -7  -15    9      0.33      0.00
   -6  -15    9     -0.29      0.00
   -5  -15    9     -0.01      0.00
   -4  -15    9      0.00      0.00
   -3  -15    9      0.17      0.00
   -2  -15    9      0.42      0.00
   -1  -15    9     -0.16      0.00
    0  -15    9      0.23      0.00
  -10  -14    9      0.57      0.00
   -9  -14    9      0.58      0.00
   -8  -14    9      0.62      0.00
   -7  -14    9      0.17      0.00
   -6  -14    9     -0.17      0.00
   -5  -14    9      0.41      0.00
   -4  -14    9      0.28      0.00
   -3  -14    9      0.20      0.00
   -2  -14    9      0.13      0.00
   -1  -14    9      0.38      0.00
    0  -14    9      0.45      0.00
    1  -14    9     -0.12      0.00
    2  -14    9     -0.52      0.00
  -11  -13    9      0.09      0.00
  -10  -13    9      0.51      0.00
   -9  -13    9      0.29      0.00
   -8  -13    9      0.46      0.00
   -7  -13    9     -0.14      0.00
   -6  -13    9      0.08      0.00
   -5  -13    9      0.06      0.00
   -4  -13    9      0.25      0.00
   -3  -13    9      0.08      0.00
   -2  -13    9     -0.08      0.00
   -1  -13    9      0.39      0.00
    0  -13    9      0.21      0.00
    1  -13    9     -0.22      0.00
    2  -13    9     -0.26      0.00
    3  -13    9      0.08      0.00
  -11  -12    9      0.04      0.00
  -10  -12    9     -0.03      0.00
   -9  -12    9      0.34      0.00
   -8  -12    9      0.12      0.00
   -7  -12    9      0.04      0.00
   -6  -12    9     -0.11      0.00
   -5  -12    9     -0.12      0.00
   -4  -12    9      0.34      0.00
   -3  -12    9      0.13      0.00
   -2  -12    9     -0.11      0.00
   -1  -12    9     -0.04      0.00
    0  -12    9      0.21      0.00
    1  -12    9     -0.06      0.00
    2  -12    9     -0.03      0.00
    3  -12    9      0.15      0.00
    4  -12    9      0.49      0.00
  -12  -11    9     -0.19      0.00
  -11  -11    9     -0.03      0.00
  -10  -11    9     -0.03      0.00
   -9  -11    9      0.38      0.00
   -8  -11    9     -0.09      0.00
   -7  -11    9      0.17      0.00
   -6  -11    9     -0.07      0.00
   -5  -11    9     -0.03      0.00
   -4  -11    9      0.12      0.00
   -3  -11    9     -0.15      0.00
   -2  -11    9     -0.02      0.00
   -1  -11    9     -0.16      0.00
    0  -11    9     -0.03      0.00
    1  -11    9     -0.07      0.00
    2  -11    9     -0.23      0.00
    3  -11    9      0.40      0.00
    4  -11    9     -0.01      0.00
    5  -11    9      0.28      0.00
  -12  -10    9     -0.07      0.00
  -11  -10    9     -0.05      0.00
  -10  -10    9      0.20      0.00
   -9  -10    9      0.12      0.00
   -8  -10    9      0.18      0.00
   -7  -10    9      0.22      0.00
   -6  -10    9      0.14      0.00
   -5  -10    9     -0.09      0.00
   -4  -10    9     -0.11      0.00
   -3  -10    9     -0.01      0.00
   -2  -10    9     -0.10      0.00
   -1  -10    9      0.06      0.00
    0  -10    9     -0.09      0.00
    1  -10    9      0.02      0.00
    2  -10    9     -0.03      0.00
    3  -10    9      0.18      0.00
    4  -10    9     -0.07      0.00
    5  -10    9     -0.13      0.00
    6  -10    9      0.24      0.00
  -12   -9    9      0.05      0.00
  -11   -9    9     -0.12      0.00
  -10   -9    9      0.39      0.00
   -9   -9    9      0.05      0.00
   -8   -9    9     -0.07      0.00
   -7   -9    9     -0.02      0.00
   -6   -9    9      0.03      0.00
   -5   -9    9     -0.03      0.00
   -4   -9    9     -0.29      0.00
   -3   -9    9     -0.11      0.00
   -2   -9    9     -0.53      0.00
   -1   -9    9      0.18      0.00
    0   -9    9      0.12      0.00
    1   -9    9      0.06      0.00
    2   -9    9     -0.01      0.00
    3   -9    9     -0.15      0.00
    4   -9    9     -0.08      0.00
    5   -9    9     -0.46      0.00
    6   -9    9      0.13      0.00
    7   -9    9      0.15      0.00
  -12   -8    9     -0.01      0.00
  -11   -8    9     -0.14      0.00
  -10   -8    9      0.21      0.00
   -9   -8    9     -0.09      0.00
   -8   -8    9     -0.27      0.00
   -7   -8    9      0.21      0.00
   -6   -8    9      0.20      0.00
   -5   -8    9     -0.22      0.00
   -4   -8    9     -0.39      0.00
   -3   -8    9     -0.38      0.00
   -2   -8    9     -0.35      0.00
   -1   -8    9     -0.14      0.00
    0   -8    9      0.10      0.00
    1   -8    9     -0.01      0.00
    2   -8    9     -0.28      0.00
    3   -8    9     -0.26      0.00
    4   -8    9     -0.28      0.00
    5   -8    9     -0.05      0.00
    6   -8    9      0.16      0.00
    7   -8    9      0.27      0.00
    8   -8    9      0.00      0.00
  -12   -7    9     -0.39      0.00
  -11   -7    9     -0.21      0.00
  -10   -7    9      0.02      0.00
   -9   -7    9      0.16      0.00
   -8   -7    9     -0.07      0.00
   -7   -7    9      0.15      0.00
   -6   -7    9      0.03      0.00
   -5   -7    9     -0.28      0.00
   -4   -7    9     -0.39      0.00
   -3   -7    9     -0.58      0.00
   -2   -7    9     -0.48      0.00
   -1   -7    9     -0.39      0.00
    0   -7    9     -0.20      0.00
    1   -7    9      0.02      0.00
    2   -7    9     -0.43      0.00
    3   -7    9     -0.24      0.00
    4   -7    9     -0.25      0.00
    5   -7    9      0.04      0.00
    6   -7    9      0.12      0.00
    7   -7    9     -0.18      0.00
    8   -7    9     -0.08      0.00
    9   -7    9      0.39      0.00
  -12   -6    9     -0.27      0.00
  -11   -6    9     -0.24      0.00
  -10   -6    9     -0.03      0.00
   -9   -6    9      0.11      0.00
   -8   -6    9      0.05      0.00
   -7   -6    9      0.22      0.00
   -6   -6    9      0.33      0.00
   -5   -6    9     -0.08      0.00
   -4   -6    9     -0.55      0.00
   -3   -6    9     -0.87      0.00
   -2   -6    9     -0.45      0.00
   -1   -6    9     -0.32      0.00
    0   -6    9     -0.23      0.00
    1   -6    9     -0.29      0.00
    2   -6    9     -0.31      0.00
    3   -6    9     -0.51      0.00
    4   -6    9     -0.33      0.00
    5   -6    9      0.03      0.00
    6   -6    9      0.34      0.00
    7   -6    9      0.02      0.00
    8   -6    9     -0.15      0.00
    9   -6    9      0.15      0.00
  -12   -5    9     -0.44      0.00
  -11   -5    9     -0.36      0.00
  -10   -5    9     -0.27      0.00
   -9   -5    9      0.01      0.00
   -8   -5    9      0.15      0.00
   -7   -5    9      0.18      0.00
   -6   -5    9      0.24      0.00
   -5   -5    9     -0.33      0.00
   -4   -5    9     -0.68      0.00
   -3   -5    9     -1.00      0.00
   -2   -5    9     -0.44      0.00
   -1   -5    9     -0.33      0.00
    0   -5    9     -0.08      0.00
    1   -5    9     -0.56      0.00
    2   -5    9     -0.50      0.00
    3   -5    9     -0.81      0.00
    4   -5    9     -0.41      0.00
    5   -5    9      0.10      0.00
    6   -5    9      0.18      0.00
    7   -5    9      0.13      0.00
    8   -5    9     -0.43      0.00
    9   -5    9      0.12      0.00
   10   -5    9      0.46      0.00
  -12   -4    9     -0.32      0.00
  -11   -4    9     -0.12      0.00
  -10   -4    9     -0.18      0.00
   -9   -4    9      0.00      0.00
   -8   -4    9     -0.02      0.00
   -7   -4    9      0.15      0.00
   -6   -4    9      0.00      0.00
   -5   -4    9     -0.31      0.00
   -4   -4    9     -0.90      0.00
   -3   -4    9     -0.69      0.00
   -2   -4    9     -0.15      0.00
   -1   -4    9     -0.11      0.00
    0   -4    9     -0.38      0.00
    1   -4    9     -1.00      0.00
    2   -4    9     -1.11      0.00
    3   -4    9     -0.65      0.00
    4   -4    9     -0.41      0.00
    5   -4    9     -0.06      0.00
    6   -4    9      0.07      0.00
    7   -4    9      0.08      0.00
    8   -4    9     -0.09      0.00
    9   -4    9     -0.08      0.00
   10   -4    9      0.15      0.00
   11   -4    9      0.17      0.00
  -12   -3    9     -0.28      0.00
  -11   -3    9     -0.24      0.00
  -10   -3    9     -0.04      0.00
   -9   -3    9     -0.18      0.00
   -8   -3    9     -0.12      0.00
   -7   -3    9      0.06      0.00
   -6   -3    9     -0.21      0.00
   -5   -3    9     -0.47      0.00
   -4   -3    9     -0.79      0.00
   -3   -3    9     -0.22      0.00
   -2   -3    9      0.34      0.00
   -1   -3    9     -0.22      0.00
    0   -3    9     -0.80      0.00
    1   -3    9     -1.48      0.00
    2   -3    9     -1.09      0.00
    3   -3    9     -0.72      0.00
    4   -3    9     -0.49      0.00
    5   -3    9     -0.47      0.00
    6   -3    9     -0.22      0.00
    7   -3    9     -0.16      0.00
    8   -3    9     -0.05      0.00
    9   -3    9     -0.22      0.00
   10   -3    9     -0.05      0.00
   11   -3    9     -0.20      0.00
  -12   -2    9     -0.18      0.00
  -11   -2    9      0.06      0.00
  -10   -2    9      0.03      0.00
   -9   -2    9     -0.12      0.00
   -8   -2    9     -0.07      0.00
   -7   -2    9      0.19      0.00
   -6   -2    9     -0.06      0.00
   -5   -2    9     -0.56      0.00
   -4   -2    9     -0.51      0.00
   -3   -2    9      0.02      0.00
   -2   -2    9      0.52      0.00
   -1   -2    9      0.26      0.00
    0   -2    9     -1.35      0.00
    1   -2    9     -1.73      0.00
    2   -2    9     -1.56      0.00
    3   -2    9     -0.91      0.00
    4   -2    9     -0.49      0.00
    5   -2    9     -0.53      0.00
    6   -2    9     -0.42      0.00
    7   -2    9     -0.07      0.00
    8   -2    9      0.01      0.00
    9   -2    9      0.03      0.00
   10   -2    9     -0.06      0.00
   11   -2    9     -0.09      0.00
   12   -2    9     -0.13      0.00
  -12   -1    9     -0.05      0.00
  -11   -1    9      0.23      0.00
  -10   -1    9     -0.03      0.00
   -9   -1    9      0.00      0.00
   -8   -1    9      0.13      0.00
   -7   -1    9      0.42      0.00
   -6   -1    9     -0.05      0.00
   -5   -1    9     -0.39      0.00
   -4   -1    9     -0.32      0.00
   -3   -1    9      0.19      0.00
   -2   -1    9      0.41      0.00
   -1   -1    9      0.12      0.00
    0   -1    9     -1.64      0.00
    1   -1    9     -1.82      0.00
    2   -1    9     -1.75      0.00
    3   -1    9     -0.79      0.00
    4   -1    9     -0.55      0.00
    5   -1    9     -0.56      0.00
    6   -1    9     -0.81      0.00
    7   -1    9     -0.14      0.00
    8   -1    9      0.05      0.00
    9   -1    9      0.05      0.00
   10   -1    9      0.18      0.00
   11   -1    9      0.02      0.00
   12   -1    9      0.14      0.00
  -11    0    9      0.61      0.00
  -10    0    9      0.16      0.00
   -9    0    9      0.21      0.00
   -8    0    9      0.24      0.00
   -7    0    9      0.33      0.00
   -6    0    9      0.19      0.00
   -5    0    9     -0.19      0.00
   -4    0    9     -0.27      0.00
   -3    0    9     -0.10      0.00
   -2    0    9      0.19      0.00
   -1    0    9     -0.39      0.00
    0    0    9     -1.17      0.00
    1    0    9     -1.93      0.00
    2    0    9     -1.45      0.00
    3    0    9     -1.11      0.00
    4    0    9     -0.62      0.00
    5    0    9     -0.78      0.00
    6    0    9     -0.82      0.00
    7    0    9     -0.06      0.00
    8    0    9      0.15      0.00
    9    0    9      0.42      0.00
   10    0    9      0.25      0.00
   11    0    9      0.34      0.00
   12    0    9      0.49      0.00
  -11    1    9      0.54      0.00
  -10    1    9      0.27      0.00
   -9    1    9      0.25      0.00
   -8    1    9      0.29      0.00
   -7    1    9      0.20      0.00
   -6    1    9      0.34      0.00
   -5    1    9     -0.15      0.00
   -4    1    9     -0.06      0.00
   -3    1    9     -0.06      0.00
   -2    1    9     -0.02      0.00
   -1    1    9     -0.72      0.00
    0    1    9     -1.41      0.00
    1    1    9     -1.77      0.00
    2    1    9     -1.22      0.00
    3    1    9     -1.07      0.00
    4    1    9     -0.64      0.00
    5    1    9     -0.78      0.00
    6    1    9     -0.45      0.00
    7    1    9     -0.19      0.00
    8    1    9      0.20      0.00
    9    1    9      0.64      0.00
   10    1    9      0.07      0.00
   11    1    9      0.16      0.00
   12    1    9      0.22      0.00
   13    1    9      0.29      0.00
  -11    2    9      0.20      0.00
  -10    2    9      0.62      0.00
   -9    2    9     -0.10      0.00
   -8    2    9      0.13      0.00
   -7    2    9     -0.10      0.00
   -6    2    9     -0.06      0.00
   -5    2    9      0.11      0.00
   -4    2    9     -0.08      0.00
   -3    2    9     -0.33      0.00
   -2    2    9     -0.49      0.00
   -1    2    9     -0.93      0.00
    0    2    9     -1.37      0.00
    1    2    9     -1.56      0.00
    2    2    9     -1.13      0.00
    3    2    9     -0.91      0.00
    4    2    9     -0.84      0.00
    5    2    9     -0.79      0.00
    6    2    9     -0.30      0.00
    7    2    9     -0.16      0.00
    8    2    9      0.29      0.00
    9    2    9      0.39      0.00
   10    2    9      0.18      0.00
   11    2    9     -0.20      0.00
   12    2    9      0.32      0.00
   13    2    9      0.68      0.00
  -10    3    9     -0.13      0.00
   -9    3    9     -0.17      0.00
   -8    3    9     -0.06      0.00
   -7    3    9     -0.03      0.00
   -6    3    9      0.04      0.00
   -5    3    9      0.42      0.00
   -4    3    9      0.01      0.00
   -3    3    9     -0.40      0.00
   -2    3    9     -0.52      0.00
   -1    3    9     -0.76      0.00
    0    3    9     -1.30      0.00
    1    3    9     -1.51      0.00
    2    3    9     -1.83      0.00
    3    3    9     -0.92      0.00
    4    3    9     -1.04      0.00
    5    3    9     -0.49      0.00
    6    3    9      0.13      0.00
    7    3    9      0.24      0.00
    8    3    9      0.30      0.00
    9    3    9      0.15      0.00
   10    3    9      0.40      0.00
   11    3    9     -0.13      0.00
   12    3    9      0.06      0.00
   13    3    9      0.50      0.00
  -10    4    9     -0.29      0.00
   -9    4    9      0.37      0.00
   -8    4    9     -0.06      0.00
   -7    4    9     -0.15      0.00
   -6    4    9      0.24      0.00
   -5    4    9      0.16      0.00
   -4    4    9     -0.08      0.00
   -3    4    9     -0.50      0.00
   -2    4    9     -0.64      0.00
   -1    4    9     -0.84      0.00
    0    4    9     -0.99      0.00
    1    4    9     -1.33      0.00
    2    4    9     -1.88      0.00
    3    4    9     -0.93      0.00
    4    4    9     -0.67      0.00
    5    4    9     -0.24      0.00
    6    4    9      0.22      0.00
    7    4    9      0.29      0.00
    8    4    9      0.16      0.00
    9    4    9      0.06      0.00
   10    4    9      0.13      0.00
   11    4    9     -0.01      0.00
   12    4    9      0.01      0.00
   13    4    9      0.40      0.00
   -9    5    9      0.14      0.00
   -8    5    9      0.16      0.00
   -7    5    9     -0.30      0.00
   -6    5    9      0.32      0.00
   -5    5    9      0.30      0.00
   -4    5    9     -0.06      0.00
   -3    5    9     -0.11      0.00
   -2    5    9     -0.52      0.00
   -1    5    9     -0.62      0.00
    0    5    9     -0.47      0.00
    1    5    9     -1.33      0.00
    2    5    9     -1.46      0.00
    3    5    9     -1.58      0.00
    4    5    9     -0.48      0.00
    5    5    9     -0.17      0.00
    6    5    9      0.47      0.00
    7    5    9      0.68      0.00
    8    5    9      0.39      0.00
    9    5    9      0.34      0.00
   10    5    9      0.02      0.00
   11    5    9      0.22      0.00
   12    5    9      0.48      0.00
   13    5    9      0.08      0.00
   -9    6    9      0.41      0.00
   -8    6    9      0.42      0.00
   -7    6    9     -0.30      0.00
   -6    6    9      0.07      0.00
   -5    6    9      0.19      0.00
   -4    6    9     -0.19      0.00
   -3    6    9     -0.42      0.00
   -2    6    9     -0.44      0.00
   -1    6    9     -0.46      0.00
    0    6    9     -0.93      0.00
    1    6    9     -1.19      0.00
    2    6    9     -1.52      0.00
    3    6    9     -0.86      0.00
    4    6    9     -0.24      0.00
    5    6    9      0.45      0.00
    6    6    9      0.73      0.00
    7    6    9      0.70      0.00
    8    6    9      0.50      0.00
    9    6    9      0.18      0.00
   10    6    9     -0.06      0.00
   11    6    9     -0.13      0.00
   12    6    9      0.61      0.00
   13    6    9      0.05      0.00
   14    6    9     -0.40      0.00
   -8    7    9      0.24      0.00
   -7    7    9     -0.10      0.00
   -6    7    9     -0.09      0.00
   -5    7    9     -0.11      0.00
   -4    7    9     -0.19      0.00
   -3    7    9     -0.49      0.00
   -2    7    9     -0.02      0.00
   -1    7    9     -0.53      0.00
    0    7    9     -0.89      0.00
    1    7    9     -1.01      0.00
    2    7    9     -1.02      0.00
    3    7    9     -0.21      0.00
    4    7    9     -0.19      0.00
    5    7    9      0.30      0.00
    6    7    9      0.65      0.00
    7    7    9      0.66      0.00
    8    7    9      0.43      0.00
    9    7    9      0.25      0.00
   10    7    9      0.08      0.00
   11    7    9     -0.22      0.00
   12    7    9      0.57      0.00
   13    7    9      0.20      0.00
   14    7    9     -0.33      0.00
   -7    8    9      0.23      0.00
   -6    8    9     -0.28      0.00
   -5    8    9     -0.12      0.00
   -4    8    9     -0.27      0.00
   -3    8    9     -0.11      0.00
   -2    8    9     -0.29      0.00
   -1    8    9     -0.26      0.00
    0    8    9     -0.42      0.00
    1    8    9     -0.76      0.00
    2    8    9     -0.71      0.00
    3    8    9     -0.19      0.00
    4    8    9      0.27      0.00
    5    8    9      0.06      0.00
    6    8    9      0.59      0.00
    7    8    9      0.56      0.00
    8    8    9      0.22      0.00
    9    8    9      0.19      0.00
   10    8    9     -0.26      0.00
   11    8    9     -0.42      0.00
   12    8    9     -0.11      0.00
   13    8    9      0.06      0.00
   14    8    9     -0.34      0.00
   -6    9    9     -0.16      0.00
   -5    9    9     -0.12      0.00
   -4    9    9     -0.26      0.00
   -3    9    9     -0.23      0.00
   -2    9    9     -0.12      0.00
   -1    9    9      0.08      0.00
    0    9    9     -0.23      0.00
    1    9    9     -0.29      0.00
    2    9    9     -0.72      0.00
    3    9    9      0.08      0.00
    4    9    9      0.16      0.00
    5    9    9     -0.04      0.00
    6    9    9      0.38      0.00
    7    9    9      0.35      0.00
    8    9    9      0.17      0.00
    9    9    9     -0.24      0.00
   10    9    9     -0.21      0.00
   11    9    9     -0.38      0.00
   12    9    9     -0.26      0.00
   13    9    9     -0.08      0.00
   -6   10    9     -0.06      0.00
   -5   10    9     -0.44      0.00
   -4   10    9     -0.30      0.00
   -3   10    9     -0.30      0.00
   -2   10    9      0.35      0.00
   -1   10    9     -0.13      0.00
    0   10    9     -0.06      0.00
    1   10    9     -0.08      0.00
    2   10    9     -0.13      0.00
    3   10    9     -0.13      0.00
    4   10    9      0.23      0.00
    5   10    9      0.11      0.00
    6   10    9      0.37      0.00
    7   10    9      0.28      0.00
    8   10    9      0.13      0.00
    9   10    9     -0.19      0.00
   10   10    9     -0.23      0.00
   11   10    9     -0.38      0.00
   12   10    9     -0.24      0.00
   13   10    9     -0.28      0.00
   -5   11    9     -0.40      0.00
   -4   11    9     -0.66      0.00
   -3   11    9     -0.14      0.00
   -2   11    9      0.05      0.00
   -1   11    9      0.36      0.00
    0   11    9     -0.05      0.00
    1   11    9      0.30      0.00
    2   11    9      0.14      0.00
    3   11    9     -0.25      0.00
    4   11    9      0.25      0.00
    5   11    9      0.20      0.00
    6   11    9      0.36      0.00
    7   11    9      0.27      0.00
    8   11    9      0.09      0.00
    9   11    9     -0.24      0.00
   10   11    9     -0.47      0.00
   11   11    9      0.01      0.00
   12   11    9     -0.06      0.00
   13   11    9     -0.04      0.00
   -4   12    9     -0.82      0.00
   -3   12    9      0.25      0.00
   -2   12    9      0.65      0.00
   -1   12    9      1.06      0.00
    0   12    9     -0.08      0.00
    1   12    9      0.14      0.00
    2   12    9      0.17      0.00
    3   12    9     -0.06      0.00
    4   12    9      0.21      0.00
    5   12    9      0.41      0.00
    6   12    9      0.30      0.00
    7   12    9      0.21      0.00
    8   12    9      0.11      0.00
    9   12    9     -0.09      0.00
   10   12    9     -0.45      0.00
   11   12    9      0.10      0.00
   12   12    9     -0.14      0.00
   13   12    9      0.14      0.00
   -2   13    9      0.84      0.00
   -1   13    9      0.34      0.00
    0   13    9      0.04      0.00
    1   13    9     -0.14      0.00
    2   13    9      0.55      0.00
    3   13    9     -0.07      0.00
    4   13    9      0.23      0.00
    5   13    9      0.42      0.00
    6   13    9      0.11      0.00
    7   13    9      0.19      0.00
    8   13    9     -0.18      0.00
    9   13    9     -0.06      0.00
   10   13    9     -0.87      0.00
   11   13    9     -0.17      0.00
   12   13    9      0.06      0.00
   -1   14    9      0.28      0.00
    0   14    9      0.30      0.00
    1   14    9     -0.22      0.00
    2   14    9      0.06      0.00
    3   14    9      0.03      0.00
    4   14    9      0.09      0.00
    5   14    9      0.40      0.00
    6   14    9     -0.12      0.00
    7   14    9     -0.11      0.00
    8   14    9     -0.26      0.00
    9   14    9     -0.11      0.00
   10   14    9     -0.44      0.00
   11   14    9     -0.32      0.00
    1   15    9     -0.26      0.00
    2   15    9     -0.09      0.00
    3   15    9      0.33      0.00
    4   15    9      0.11      0.00
    5   15    9      0.10      0.00
    6   15    9     -0.08      0.00
    7   15    9     -0.23      0.00
    8   15    9     -0.03      0.00
    9   15    9     -0.22      0.00
   10   15    9     -0.08      0.00
   11   15    9     -0.44      0.00
    3   16    9     -0.06      0.00
    4   16    9      0.09      0.00
    5   16    9     -0.16      0.00
    6   16    9      0.00      0.00
    7   16    9     -0.04      0.00
    8   16    9     -0.01      0.00
    9   16    9      0.10      0.00
   -5  -16   10      0.04      0.00
   -4  -16   10      0.23      0.00
   -8  -15   10      0.15      0.00
   -7  -15   10     -0.07      0.00
   -6  -15   10      0.18      0.00
   -5  -15   10      0.11      0.00
   -4  -15   10      0.51      0.00
   -3  -15   10      0.10      0.00
   -2  -15   10      0.07      0.00
   -1  -15   10      0.35      0.00
  -10  -14   10      0.02      0.00
   -9  -14   10      0.46      0.00
   -8  -14   10      0.16      0.00
   -7  -14   10      0.06      0.00
   -6  -14   10     -0.18      0.00
   -5  -14   10      0.58      0.00
   -4  -14   10      0.78      0.00
   -3  -14   10      0.26      0.00
   -2  -14   10     -0.04      0.00
   -1  -14   10      0.17      0.00
    0  -14   10      0.75      0.00
    1  -14   10      0.03      0.00
  -10  -13   10      0.07      0.00
   -9  -13   10      0.06      0.00
   -8  -13   10      0.07      0.00
   -7  -13   10     -0.17      0.00
   -6  -13   10     -0.35      0.00
   -5  -13   10      0.36      0.00
   -4  -13   10      0.32      0.00
   -3  -13   10      0.24      0.00
   -2  -13   10     -0.18      0.00
   -1  -13   10      0.13      0.00
    0  -13   10      0.43      0.00
    1  -13   10     -0.02      0.00
    2  -13   10     -0.21      0.00
    3  -13   10      0.23      0.00
  -11  -12   10     -0.15      0.00
  -10  -12   10     -0.08      0.00
   -9  -12   10     -0.32      0.00
   -8  -12   10      0.26      0.00
   -7  -12   10     -0.29      0.00
   -6  -12   10     -0.26      0.00
   -5  -12   10     -0.27      0.00
   -4  -12   10      0.07      0.00
   -3  -12   10      0.34      0.00
   -2  -12   10     -0.13      0.00
   -1  -12   10     -0.09      0.00
    0  -12   10      0.10      0.00
    1  -12   10      0.05      0.00
    2  -12   10      0.24      0.00
    3  -12   10      0.05      0.00
    4  -12   10      0.38      0.00
  -11  -11   10     -0.22      0.00
  -10  -11   10     -0.07      0.00
   -9  -11   10     -0.01      0.00
   -8  -11   10      0.04      0.00
   -7  -11   10     -0.10      0.00
   -6  -11   10     -0.27      0.00
   -5  -11   10     -0.28      0.00
   -4  -11   10     -0.12      0.00
   -3  -11   10     -0.01      0.00
   -2  -11   10     -0.07      0.00
   -1  -11   10     -0.19      0.00
    0  -11   10      0.01      0.00
    1  -11   10     -0.33      0.00
    2  -11   10      0.07      0.00
    3  -11   10     -0.05      0.00
    4  -11   10     -0.07      0.00
    5  -11   10     -0.08      0.00
  -12  -10   10     -0.30      0.00
  -11  -10   10      0.01      0.00
  -10  -10   10      0.05      0.00
   -9  -10   10      0.12      0.00
   -8  -10   10     -0.03      0.00
   -7  -10   10      0.31      0.00
   -6  -10   10     -0.05      0.00
   -5  -10   10     -0.15      0.00
   -4  -10   10     -0.05      0.00
   -3  -10   10     -0.25      0.00
   -2  -10   10      0.11      0.00
   -1  -10   10     -0.25      0.00
    0  -10   10     -0.01      0.00
    1  -10   10     -0.26      0.00
    2  -10   10     -0.14      0.00
    3  -10   10      0.24      0.00
    4  -10   10     -0.55      0.00
    5  -10   10     -0.14      0.00
    6  -10   10      0.04      0.00
  -12   -9   10     -0.31      0.00
  -11   -9   10      0.00      0.00
  -10   -9   10      0.22      0.00
   -9   -9   10      0.16      0.00
   -8   -9   10     -0.04      0.00
   -7   -9   10     -0.04      0.00
   -6   -9   10     -0.05      0.00
   -5   -9   10     -0.12      0.00
   -4   -9   10      0.02      0.00
   -3   -9   10     -0.29      0.00
   -2   -9   10     -0.31      0.00
   -1   -9   10     -0.16      0.00
    0   -9   10      0.06      0.00
    1   -9   10      0.08      0.00
    2   -9   10     -0.12      0.00
    3   -9   10      0.00      0.00
    4   -9   10     -0.38      0.00
    5   -9   10     -0.51      0.00
    6   -9   10      0.14      0.00
    7   -9   10      0.16      0.00
  -12   -8   10     -0.17      0.00
  -11   -8   10     -0.17      0.00
  -10   -8   10      0.17      0.00
   -9   -8   10     -0.04      0.00
   -8   -8   10     -0.22      0.00
   -7   -8   10     -0.02      0.00
   -6   -8   10      0.15      0.00
   -5   -8   10     -0.06      0.00
   -4   -8   10     -0.28      0.00
   -3   -8   10     -0.14      0.00
   -2   -8   10     -0.46      0.00
   -1   -8   10     -0.01      0.00
    0   -8   10     -0.07      0.00
    1   -8   10      0.06      0.00
    2   -8   10     -0.07      0.00
    3   -8   10     -0.40      0.00
    4   -8   10     -0.17      0.00
    5   -8   10     -0.30      0.00
    6   -8   10      0.48      0.00
    7   -8   10      0.37      0.00
    8   -8   10      0.08      0.00
  -12   -7   10     -0.22      0.00
  -11   -7   10     -0.40      0.00
  -10   -7   10      0.01      0.00
   -9   -7   10      0.07      0.00
   -8   -7   10      0.05      0.00
   -7   -7   10      0.06      0.00
   -6   -7   10     -0.05      0.00
   -5   -7   10     -0.23      0.00
   -4   -7   10     -0.32      0.00
   -3   -7   10     -0.25      0.00
   -2   -7   10     -0.49      0.00
   -1   -7   10     -0.28      0.00
    0   -7   10     -0.29      0.00
    1   -7   10     -0.16      0.00
    2   -7   10     -0.16      0.00
    3   -7   10     -0.31      0.00
    4   -7   10     -0.23      0.00
    5   -7   10      0.16      0.00
    6   -7   10      0.30      0.00
    7   -7   10      0.30      0.00
    8   -7   10     -0.24      0.00
    9   -7   10      0.21      0.00
  -12   -6   10     -0.16      0.00
  -11   -6   10     -0.21      0.00
  -10   -6   10      0.05      0.00
   -9   -6   10      0.09      0.00
   -8   -6   10      0.10      0.00
   -7   -6   10      0.18      0.00
   -6   -6   10      0.10      0.00
   -5   -6   10      0.06      0.00
   -4   -6   10     -0.33      0.00
   -3   -6   10     -0.54      0.00
   -2   -6   10     -0.53      0.00
   -1   -6   10     -0.17      0.00
    0   -6   10     -0.45      0.00
    1   -6   10     -0.23      0.00
    2   -6   10     -0.33      0.00
    3   -6   10     -0.23      0.00
    4   -6   10     -0.46      0.00
    5   -6   10      0.11      0.00
    6   -6   10      0.55      0.00
    7   -6   10      0.29      0.00
    8   -6   10     -0.06      0.00
    9   -6   10     -0.09      0.00
  -12   -5   10     -0.25      0.00
  -11   -5   10     -0.34      0.00
  -10   -5   10      0.03      0.00
   -9   -5   10     -0.06      0.00
   -8   -5   10      0.17      0.00
   -7   -5   10      0.31      0.00
   -6   -5   10      0.10      0.00
   -5   -5   10     -0.08      0.00
   -4   -5   10     -0.32      0.00
   -3   -5   10     -0.63      0.00
   -2   -5   10     -0.51      0.00
   -1   -5   10     -0.28      0.00
    0   -5   10     -0.29      0.00
    1   -5   10     -0.29      0.00
    2   -5   10     -0.36      0.00
    3   -5   10     -0.54      0.00
    4   -5   10     -0.42      0.00
    5   -5   10      0.05      0.00
    6   -5   10      0.51      0.00
    7   -5   10      0.10      0.00
    8   -5   10     -0.13      0.00
    9   -5   10     -0.22      0.00
   10   -5   10      0.23      0.00
  -12   -4   10     -0.22      0.00
  -11   -4   10     -0.16      0.00
  -10   -4   10      0.13      0.00
   -9   -4   10      0.10      0.00
   -8   -4   10      0.11      0.00
   -7   -4   10      0.18      0.00
   -6   -4   10      0.24      0.00
   -5   -4   10     -0.20      0.00
   -4   -4   10     -0.27      0.00
   -3   -4   10     -0.52      0.00
   -2   -4   10     -0.10      0.00
   -1   -4   10      0.06      0.00
    0   -4   10     -0.06      0.00
    1   -4   10     -0.59      0.00
    2   -4   10     -0.61      0.00
    3   -4   10     -0.56      0.00
    4   -4   10     -0.20      0.00
    5   -4   10      0.02      0.00
    6   -4   10      0.20      0.00
    7   -4   10      0.24      0.00
    8   -4   10     -0.12      0.00
    9   -4   10      0.05      0.00
   10   -4   10     -0.18      0.00
  -12   -3   10     -0.19      0.00
  -11   -3   10     -0.18      0.00
  -10   -3   10      0.04      0.00
   -9   -3   10      0.12      0.00
   -8   -3   10      0.03      0.00
   -7   -3   10      0.11      0.00
   -6   -3   10      0.16      0.00
   -5   -3   10     -0.29      0.00
   -4   -3   10     -0.40      0.00
   -3   -3   10      0.09      0.00
   -2   -3   10      0.55      0.00
   -1   -3   10      0.25      0.00
    0   -3   10     -0.28      0.00
    1   -3   10     -0.89      0.00
    2   -3   10     -0.67      0.00
    3   -3   10     -0.19      0.00
    4   -3   10     -0.24      0.00
    5   -3   10     -0.13      0.00
    6   -3   10     -0.05      0.00
    7   -3   10     -0.09      0.00
    8   -3   10     -0.16      0.00
    9   -3   10     -0.06      0.00
   10   -3   10     -0.21      0.00
   11   -3   10     -0.21      0.00
  -12   -2   10     -0.03      0.00
  -11   -2   10     -0.10      0.00
  -10   -2   10      0.10      0.00
   -9   -2   10      0.05      0.00
   -8   -2   10      0.12      0.00
   -7   -2   10      0.21      0.00
   -6   -2   10      0.22      0.00
   -5   -2   10     -0.11      0.00
   -4   -2   10     -0.32      0.00
   -3   -2   10      0.31      0.00
   -2   -2   10      0.93      0.00
   -1   -2   10      0.50      0.00
    0   -2   10     -0.01      0.00
    1   -2   10     -1.18      0.00
    2   -2   10     -0.79      0.00
    3   -2   10     -0.36      0.00
    4   -2   10     -0.11      0.00
    5   -2   10     -0.21      0.00
    6   -2   10     -0.10      0.00
    7   -2   10     -0.18      0.00
    8   -2   10      0.02      0.00
    9   -2   10     -0.02      0.00
   10   -2   10     -0.08      0.00
   11   -2   10     -0.25      0.00
  -11   -1   10     -0.02      0.00
  -10   -1   10      0.00      0.00
   -9   -1   10     -0.02      0.00
   -8   -1   10      0.18      0.00
   -7   -1   10      0.48      0.00
   -6   -1   10      0.22      0.00
   -5   -1   10     -0.05      0.00
   -4   -1   10     -0.19      0.00
   -3   -1   10      0.38      0.00
   -2   -1   10      0.90      0.00
   -1   -1   10      0.67      0.00
    0   -1   10     -0.51      0.00
    1   -1   10     -1.18      0.00
    2   -1   10     -1.10      0.00
    3   -1   10     -0.26      0.00
    4   -1   10      0.08      0.00
    5   -1   10     -0.22      0.00
    6   -1   10     -0.31      0.00
    7   -1   10     -0.33      0.00
    8   -1   10     -0.01      0.00
    9   -1   10     -0.05      0.00
   10   -1   10     -0.01      0.00
   11   -1   10      0.00      0.00
   12   -1   10      0.08      0.00
  -11    0   10      0.15      0.00
  -10    0   10      0.22      0.00
   -9    0   10      0.13      0.00
   -8    0   10      0.23      0.00
   -7    0   10      0.53      0.00
   -6    0   10      0.10      0.00
   -5    0   10      0.18      0.00
   -4    0   10     -0.16      0.00
   -3    0   10      0.11      0.00
   -2    0   10      0.38      0.00
   -1    0   10      0.36      0.00
    0    0   10     -0.57      0.00
    1    0   10     -0.77      0.00
    2    0   10     -1.04      0.00
    3    0   10     -0.29      0.00
    4    0   10     -0.21      0.00
    5    0   10     -0.23      0.00
    6    0   10     -0.52      0.00
    7    0   10     -0.23      0.00
    8    0   10      0.17      0.00
    9    0   10      0.18      0.00
   10    0   10      0.24      0.00
   11    0   10      0.01      0.00
   12    0   10      0.49      0.00
  -11    1   10      0.31      0.00
  -10    1   10      0.03      0.00
   -9    1   10      0.46      0.00
   -8    1   10      0.20      0.00
   -7    1   10      0.37      0.00
   -6    1   10      0.21      0.00
   -5    1   10      0.10      0.00
   -4    1   10     -0.05      0.00
   -3    1   10     -0.06      0.00
   -2    1   10      0.19      0.00
   -1    1   10     -0.01      0.00
    0    1   10     -0.61      0.00
    1    1   10     -1.08      0.00
    2    1   10     -0.88      0.00
    3    1   10     -0.53      0.00
    4    1   10     -0.28      0.00
    5    1   10     -0.16      0.00
    6    1   10     -0.29      0.00
    7    1   10     -0.02      0.00
    8    1   10      0.02      0.00
    9    1   10      0.52      0.00
   10    1   10      0.09      0.00
   11    1   10     -0.16      0.00
   12    1   10      0.25      0.00
   13    1   10      0.36      0.00
  -10    2   10      0.14      0.00
   -9    2   10      0.52      0.00
   -8    2   10      0.12      0.00
   -7    2   10     -0.02      0.00
   -6    2   10      0.11      0.00
   -5    2   10     -0.14      0.00
   -4    2   10      0.10      0.00
   -3    2   10     -0.25      0.00
   -2    2   10     -0.42      0.00
   -1    2   10     -0.42      0.00
    0    2   10     -0.73      0.00
    1    2   10     -1.03      0.00
    2    2   10     -0.62      0.00
    3    2   10     -0.52      0.00
    4    2   10     -0.31      0.00
    5    2   10     -0.38      0.00
    6    2   10     -0.08      0.00
    7    2   10      0.04      0.00
    8    2   10     -0.07      0.00
    9    2   10      0.55      0.00
   10    2   10     -0.09      0.00
   11    2   10     -0.27      0.00
   12    2   10      0.03      0.00
   13    2   10      0.62      0.00
  -10    3   10      0.11      0.00
   -9    3   10     -0.26      0.00
   -8    3   10      0.10      0.00
   -7    3   10     -0.15      0.00
   -6    3   10      0.04      0.00
   -5    3   10      0.30      0.00
   -4    3   10      0.11      0.00
   -3    3   10     -0.19      0.00
   -2    3   10     -0.61      0.00
   -1    3   10     -0.47      0.00
    0    3   10     -0.54      0.00
    1    3   10     -1.09      0.00
    2    3   10     -0.96      0.00
    3    3   10     -0.93      0.00
    4    3   10     -0.55      0.00
    5    3   10     -0.44      0.00
    6    3   10      0.24      0.00
    7    3   10      0.39      0.00
    8    3   10      0.05      0.00
    9    3   10      0.24      0.00
   10    3   10      0.12      0.00
   11    3   10     -0.16      0.00
   12    3   10      0.11      0.00
   13    3   10      0.28      0.00
   -9    4   10      0.06      0.00
   -8    4   10      0.04      0.00
   -7    4   10     -0.04      0.00
   -6    4   10      0.01      0.00
   -5    4   10      0.41      0.00
   -4    4   10     -0.04      0.00
   -3    4   10     -0.38      0.00
   -2    4   10     -0.53      0.00
   -1    4   10     -0.72      0.00
    0    4   10     -0.65      0.00
    1    4   10     -0.74      0.00
    2    4   10     -1.23      0.00
    3    4   10     -0.58      0.00
    4    4   10     -0.52      0.00
    5    4   10     -0.09      0.00
    6    4   10      0.32      0.00
    7    4   10      0.34      0.00
    8    4   10      0.10      0.00
    9    4   10     -0.04      0.00
   10    4   10      0.15      0.00
   11    4   10     -0.07      0.00
   12    4   10      0.15      0.00
   13    4   10      0.29      0.00
   -9    5   10      0.24      0.00
   -8    5   10     -0.19      0.00
   -7    5   10     -0.14      0.00
   -6    5   10      0.06      0.00
   -5    5   10      0.32      0.00
   -4    5   10      0.16      0.00
   -3    5   10     -0.20      0.00
   -2    5   10     -0.16      0.00
   -1    5   10     -0.61      0.00
    0    5   10     -0.33      0.00
    1    5   10     -0.53      0.00
    2    5   10     -0.96      0.00
    3    5   10     -0.73      0.00
    4    5   10     -0.58      0.00
    5    5   10     -0.08      0.00
    6    5   10      0.39      0.00
    7    5   10      0.53      0.00
    8    5   10      0.39      0.00
    9    5   10      0.26      0.00
   10    5   10      0.15      0.00
   11    5   10      0.26      0.00
   12    5   10      0.52      0.00
   13    5   10      0.48      0.00
   -8    6   10      0.26      0.00
   -7    6   10     -0.20      0.00
   -6    6   10      0.01      0.00
   -5    6   10      0.24      0.00
   -4    6   10     -0.10      0.00
   -3    6   10     -0.12      0.00
   -2    6   10     -0.43      0.00
   -1    6   10     -0.26      0.00
    0    6   10     -0.39      0.00
    1    6   10     -0.95      0.00
    2    6   10     -0.58      0.00
    3    6   10     -0.71      0.00
    4    6   10      0.03      0.00
    5    6   10      0.16      0.00
    6    6   10      0.70      0.00
    7    6   10      0.74      0.00
    8    6   10      0.43      0.00
    9    6   10      0.45      0.00
   10    6   10     -0.03      0.00
   11    6   10      0.22      0.00
   12    6   10      0.44      0.00
   13    6   10      0.43      0.00
   -8    7   10      0.22      0.00
   -7    7   10     -0.17      0.00
   -6    7   10      0.00      0.00
   -5    7   10     -0.19      0.00
   -4    7   10     -0.24      0.00
   -3    7   10     -0.21      0.00
   -2    7   10     -0.21      0.00
   -1    7   10     -0.05      0.00
    0    7   10     -0.58      0.00
    1    7   10     -0.68      0.00
    2    7   10     -0.50      0.00
    3    7   10      0.06      0.00
    4    7   10     -0.10      0.00
    5    7   10      0.27      0.00
    6    7   10      0.62      0.00
    7    7   10      0.63      0.00
    8    7   10      0.50      0.00
    9    7   10      0.28      0.00
   10    7   10      0.17      0.00
   11    7   10      0.10      0.00
   12    7   10      0.44      0.00
   13    7   10      0.38      0.00
   -7    8   10     -0.04      0.00
   -6    8   10     -0.01      0.00
   -5    8   10     -0.44      0.00
   -4    8   10     -0.02      0.00
   -3    8   10     -0.14      0.00
   -2    8   10      0.02      0.00
   -1    8   10     -0.35      0.00
    0    8   10     -0.07      0.00
    1    8   10     -0.42      0.00
    2    8   10     -0.23      0.00
    3    8   10      0.17      0.00
    4    8   10      0.01      0.00
    5    8   10      0.32      0.00
    6    8   10      0.47      0.00
    7    8   10      0.54      0.00
    8    8   10      0.31      0.00
    9    8   10      0.16      0.00
   10    8   10     -0.03      0.00
   11    8   10     -0.22      0.00
   12    8   10      0.14      0.00
   13    8   10     -0.13      0.00
   -6    9   10     -0.08      0.00
   -5    9   10     -0.13      0.00
   -4    9   10     -0.22      0.00
   -3    9   10      0.03      0.00
   -2    9   10     -0.15      0.00
   -1    9   10     -0.04      0.00
    0    9   10      0.13      0.00
    1    9   10     -0.12      0.00
    2    9   10     -0.03      0.00
    3    9   10      0.15      0.00
    4    9   10      0.12      0.00
    5    9   10      0.10      0.00
    6    9   10      0.45      0.00
    7    9   10      0.48      0.00
    8    9   10     -0.01      0.00
    9    9   10     -0.06      0.00
   10    9   10     -0.32      0.00
   11    9   10     -0.17      0.00
   12    9   10      0.02      0.00
   13    9   10     -0.26      0.00
   -5   10   10     -0.17      0.00
   -4   10   10     -0.31      0.00
   -3   10   10      0.04      0.00
   -2   10   10      0.34      0.00
   -1   10   10      0.00      0.00
    0   10   10      0.01      0.00
    1   10   10      0.24      0.00
    2   10   10      0.02      0.00
    3   10   10      0.39      0.00
    4   10   10     -0.06      0.00
    5   10   10      0.25      0.00
    6   10   10      0.54      0.00
    7   10   10      0.24      0.00
    8   10   10     -0.02      0.00
    9   10   10     -0.20      0.00
   10   10   10     -0.12      0.00
   11   10   10     -0.41      0.00
   12   10   10     -0.03      0.00
   13   10   10     -0.26      0.00
   -4   11   10     -0.18      0.00
   -3   11   10     -0.31      0.00
   -2   11   10      0.55      0.00
   -1   11   10     -0.25      0.00
    0   11   10      0.26      0.00
    1   11   10      0.22      0.00
    2   11   10      0.21      0.00
    3   11   10      0.03      0.00
    4   11   10     -0.03      0.00
    5   11   10      0.07      0.00
    6   11   10      0.46      0.00
    7   11   10      0.21      0.00
    8   11   10      0.12      0.00
    9   11   10     -0.23      0.00
   10   11   10     -0.26      0.00
   11   11   10     -0.47      0.00
   12   11   10      0.18      0.00
   13   11   10     -0.17      0.00
   -3   12   10     -0.12      0.00
   -2   12   10      0.86      0.00
   -1   12   10      0.87      0.00
    0   12   10      0.04      0.00
    1   12   10      0.20      0.00
    2   12   10     -0.18      0.00
    3   12   10     -0.13      0.00
    4   12   10     -0.04      0.00
    5   12   10      0.06      0.00
    6   12   10      0.38      0.00
    7   12   10      0.11      0.00
    8   12   10      0.29      0.00
    9   12   10     -0.13      0.00
   10   12   10     -0.16      0.00
   11   12   10     -0.35      0.00
   12   12   10     -0.07      0.00
   -2   13   10      0.66      0.00
   -1   13   10      0.89      0.00
    0   13   10     -0.71      0.00
    1   13   10      0.07      0.00
    2   13   10     -0.17      0.00
    3   13   10     -0.10      0.00
    4   13   10     -0.07      0.00
    5   13   10      0.12      0.00
    6   13   10      0.16      0.00
    7   13   10     -0.04      0.00
    8   13   10      0.35      0.00
    9   13   10     -0.13      0.00
   10   13   10     -0.50      0.00
   11   13   10     -0.49      0.00
   12   13   10     -0.31      0.00
   -1   14   10      0.60      0.00
    0   14   10     -0.01      0.00
    1   14   10     -0.26      0.00
    2   14   10      0.00      0.00
    3   14   10     -0.37      0.00
    4   14   10      0.06      0.00
    5   14   10      0.12      0.00
    6   14   10     -0.09      0.00
    7   14   10     -0.14      0.00
    8   14   10     -0.03      0.00
    9   14   10      0.13      0.00
   10   14   10     -0.58      0.00
   11   14   10     -0.16      0.00
    1   15   10     -0.72      0.00
    2   15   10     -0.10      0.00
    3   15   10      0.07      0.00
    4   15   10      0.02      0.00
    5   15   10      0.15      0.00
    6   15   10     -0.26      0.00
    7   15   10     -0.10      0.00
    8   15   10     -0.10      0.00
    9   15   10      0.20      0.00
   10   15   10     -0.29      0.00
    3   16   10      0.13      0.00
    4   16   10     -0.13      0.00
    5   16   10     -0.01      0.00
    6   16   10     -0.13      0.00
    7   16   10     -0.10      0.00
    8   16   10      0.04      0.00
   -8  -15   11     -0.06      0.00
   -7  -15   11     -0.32      0.00
   -6  -15   11      0.06      0.00
   -5  -15   11      0.62      0.00
   -4  -15   11      0.79      0.00
   -3  -15   11      0.16      0.00
   -2  -15   11     -0.11      0.00
   -1  -15   11      0.40      0.00
   -9  -14   11      0.02      0.00
   -8  -14   11      0.06      0.00
   -7  -14   11     -0.23      0.00
   -6  -14   11      0.05      0.00
   -5  -14   11      0.43      0.00
   -4  -14   11      1.40      0.00
   -3  -14   11      0.40      0.00
   -2  -14   11     -0.18      0.00
   -1  -14   11      0.20      0.00
    0  -14   11      0.27      0.00
    1  -14   11      0.39      0.00
  -10  -13   11     -0.20      0.00
   -9  -13   11      0.01      0.00
   -8  -13   11     -0.29      0.00
   -7  -13   11     -0.09      0.00
   -6  -13   11     -0.33      0.00
   -5  -13   11      0.19      0.00
   -4  -13   11      0.77      0.00
   -3  -13   11      0.27      0.00
   -2  -13   11     -0.16      0.00
   -1  -13   11      0.05      0.00
    0  -13   11      0.18      0.00
    1  -13   11      0.09      0.00
    2  -13   11      0.06      0.00
    3  -13   11      0.11      0.00
  -11  -12   11     -0.18      0.00
  -10  -12   11     -0.46      0.00
   -9  -12   11     -0.31      0.00
   -8  -12   11     -0.18      0.00
   -7  -12   11      0.03      0.00
   -6  -12   11     -0.35      0.00
   -5  -12   11     -0.28      0.00
   -4  -12   11     -0.04      0.00
   -3  -12   11      0.31      0.00
   -2  -12   11      0.00      0.00
   -1  -12   11      0.01      0.00
    0  -12   11     -0.20      0.00
    1  -12   11      0.08      0.00
    2  -12   11      0.32      0.00
    3  -12   11      0.31      0.00
    4  -12   11     -0.15      0.00
  -11  -11   11     -0.49      0.00
  -10  -11   11     -0.30      0.00
   -9  -11   11     -0.21      0.00
   -8  -11   11      0.14      0.00
   -7  -11   11     -0.20      0.00
   -6  -11   11     -0.17      0.00
   -5  -11   11     -0.47      0.00
   -4  -11   11     -0.32      0.00
   -3  -11   11      0.06      0.00
   -2  -11   11     -0.16      0.00
   -1  -11   11      0.05      0.00
    0  -11   11     -0.23      0.00
    1  -11   11     -0.34      0.00
    2  -11   11      0.11      0.00
    3  -11   11     -0.09      0.00
    4  -11   11     -0.30      0.00
    5  -11   11     -0.31      0.00
  -11  -10   11     -0.29      0.00
  -10  -10   11     -0.04      0.00
   -9  -10   11     -0.04      0.00
   -8  -10   11      0.07      0.00
   -7  -10   11      0.13      0.00
   -6  -10   11      0.04      0.00
   -5  -10   11     -0.14      0.00
   -4  -10   11     -0.24      0.00
   -3  -10   11     -0.03      0.00
   -2  -10   11     -0.19      0.00
   -1  -10   11     -0.11      0.00
    0  -10   11     -0.16      0.00
    1  -10   11     -0.61      0.00
    2  -10   11     -0.03      0.00
    3  -10   11     -0.01      0.00
    4  -10   11     -0.43      0.00
    5  -10   11     -0.46      0.00
    6  -10   11      0.21      0.00
  -12   -9   11     -0.35      0.00
  -11   -9   11     -0.20      0.00
  -10   -9   11      0.05      0.00
   -9   -9   11      0.14      0.00
   -8   -9   11      0.04      0.00
   -7   -9   11      0.11      0.00
   -6   -9   11     -0.20      0.00
   -5   -9   11     -0.10      0.00
   -4   -9   11      0.04      0.00
   -3   -9   11     -0.23      0.00
   -2   -9   11     -0.27      0.00
   -1   -9   11     -0.50      0.00
    0   -9   11      0.04      0.00
    1   -9   11     -0.24      0.00
    2   -9   11     -0.13      0.00
    3   -9   11      0.20      0.00
    4   -9   11     -0.62      0.00
    5   -9   11     -0.35      0.00
    6   -9   11     -0.02      0.00
    7   -9   11      0.23      0.00
  -12   -8   11     -0.44      0.00
  -11   -8   11     -0.12      0.00
  -10   -8   11     -0.06      0.00
   -9   -8   11      0.00      0.00
   -8   -8   11     -0.14      0.00
   -7   -8   11     -0.02      0.00
   -6   -8   11      0.07      0.00
   -5   -8   11     -0.10      0.00
   -4   -8   11     -0.01      0.00
   -3   -8   11     -0.30      0.00
   -2   -8   11     -0.19      0.00
   -1   -8   11     -0.33      0.00
    0   -8   11     -0.01      0.00
    1   -8   11     -0.03      0.00
    2   -8   11     -0.10      0.00
    3   -8   11     -0.05      0.00
    4   -8   11     -0.33      0.00
    5   -8   11     -0.32      0.00
    6   -8   11      0.47      0.00
    7   -8   11      0.34      0.00
    8   -8   11     -0.04      0.00
  -12   -7   11     -0.41      0.00
  -11   -7   11     -0.23      0.00
  -10   -7   11     -0.27      0.00
   -9   -7   11      0.03      0.00
   -8   -7   11      0.10      0.00
   -7   -7   11      0.10      0.00
   -6   -7   11      0.04      0.00
   -5   -7   11     -0.30      0.00
   -4   -7   11     -0.26      0.00
   -3   -7   11     -0.18      0.00
   -2   -7   11     -0.33      0.00
   -1   -7   11     -0.27      0.00
    0   -7   11     -0.25      0.00
    1   -7   11     -0.21      0.00
    2   -7   11     -0.10      0.00
    3   -7   11     -0.27      0.00
    4   -7   11     -0.02      0.00
    5   -7   11     -0.17      0.00
    6   -7   11      0.54      0.00
    7   -7   11      0.24      0.00
    8   -7   11     -0.25      0.00
  -12   -6   11     -0.16      0.00
  -11   -6   11     -0.06      0.00
  -10   -6   11     -0.13      0.00
   -9   -6   11      0.18      0.00
   -8   -6   11      0.14      0.00
   -7   -6   11      0.08      0.00
   -6   -6   11      0.17      0.00
   -5   -6   11      0.00      0.00
   -4   -6   11     -0.22      0.00
   -3   -6   11     -0.28      0.00
   -2   -6   11     -0.44      0.00
   -1   -6   11     -0.18      0.00
    0   -6   11     -0.27      0.00
    1   -6   11     -0.35      0.00
    2   -6   11     -0.18      0.00
    3   -6   11     -0.21      0.00
    4   -6   11     -0.27      0.00
    5   -6   11     -0.02      0.00
    6   -6   11      0.35      0.00
    7   -6   11      0.58      0.00
    8   -6   11     -0.26      0.00
    9   -6   11     -0.19      0.00
  -12   -5   11     -0.16      0.00
  -11   -5   11     -0.07      0.00
  -10   -5   11     -0.07      0.00
   -9   -5   11      0.06      0.00
   -8   -5   11      0.13      0.00
   -7   -5   11      0.18      0.00
   -6   -5   11      0.09      0.00
   -5   -5   11      0.06      0.00
   -4   -5   11     -0.23      0.00
   -3   -5   11     -0.23      0.00
   -2   -5   11     -0.49      0.00
   -1   -5   11     -0.27      0.00
    0   -5   11     -0.41      0.00
    1   -5   11     -0.13      0.00
    2   -5   11     -0.29      0.00
    3   -5   11     -0.35      0.00
    4   -5   11     -0.48      0.00
    5   -5   11      0.07      0.00
    6   -5   11      0.31      0.00
    7   -5   11      0.21      0.00
    8   -5   11     -0.13      0.00
    9   -5   11     -0.34      0.00
   10   -5   11     -0.08      0.00
  -12   -4   11     -0.12      0.00
  -11   -4   11     -0.12      0.00
  -10   -4   11      0.20      0.00
   -9   -4   11      0.11      0.00
   -8   -4   11      0.21      0.00
   -7   -4   11      0.17      0.00
   -6   -4   11      0.02      0.00
   -5   -4   11      0.19      0.00
   -4   -4   11     -0.09      0.00
   -3   -4   11     -0.26      0.00
   -2   -4   11     -0.21      0.00
   -1   -4   11      0.01      0.00
    0   -4   11     -0.11      0.00
    1   -4   11     -0.16      0.00
    2   -4   11     -0.35      0.00
    3   -4   11     -0.49      0.00
    4   -4   11     -0.19      0.00
    5   -4   11      0.10      0.00
    6   -4   11      0.20      0.00
    7   -4   11      0.08      0.00
    8   -4   11      0.17      0.00
    9   -4   11     -0.19      0.00
   10   -4   11     -0.12      0.00
  -12   -3   11     -0.15      0.00
  -11   -3   11     -0.08      0.00
  -10   -3   11      0.17      0.00
   -9   -3   11      0.12      0.00
   -8   -3   11      0.17      0.00
   -7   -3   11      0.18      0.00
   -6   -3   11      0.06      0.00
   -5   -3   11     -0.11      0.00
   -4   -3   11     -0.12      0.00
   -3   -3   11     -0.04      0.00
   -2   -3   11      0.43      0.00
   -1   -3   11      0.35      0.00
    0   -3   11     -0.28      0.00
    1   -3   11     -0.46      0.00
    2   -3   11     -0.30      0.00
    3   -3   11     -0.19      0.00
    4   -3   11     -0.04      0.00
    5   -3   11      0.02      0.00
    6   -3   11     -0.02      0.00
    7   -3   11     -0.05      0.00
    8   -3   11     -0.20      0.00
    9   -3   11     -0.04      0.00
   10   -3   11     -0.29      0.00
   11   -3   11     -0.21      0.00
  -11   -2   11     -0.04      0.00
  -10   -2   11      0.20      0.00
   -9   -2   11      0.06      0.00
   -8   -2   11      0.21      0.00
   -7   -2   11      0.22      0.00
   -6   -2   11      0.28      0.00
   -5   -2   11     -0.08      0.00
   -4   -2   11      0.00      0.00
   -3   -2   11      0.18      0.00
   -2   -2   11      0.59      0.00
   -1   -2   11      0.55      0.00
    0   -2   11      0.07      0.00
    1   -2   11     -0.53      0.00
    2   -2   11     -0.42      0.00
    3   -2   11     -0.07      0.00
    4   -2   11     -0.09      0.00
    5   -2   11      0.07      0.00
    6   -2   11     -0.05      0.00
    7   -2   11     -0.16      0.00
    8   -2   11     -0.09      0.00
    9   -2   11      0.05      0.00
   10   -2   11     -0.28      0.00
   11   -2   11     -0.12      0.00
  -11   -1   11     -0.10      0.00
  -10   -1   11      0.11      0.00
   -9   -1   11     -0.08      0.00
   -8   -1   11      0.14      0.00
   -7   -1   11      0.30      0.00
   -6   -1   11      0.48      0.00
   -5   -1   11     -0.13      0.00
   -4   -1   11     -0.05      0.00
   -3   -1   11      0.18      0.00
   -2   -1   11      0.64      0.00
   -1   -1   11      0.52      0.00
    0   -1   11      0.07      0.00
    1   -1   11     -1.04      0.00
    2   -1   11     -0.57      0.00
    3   -1   11     -0.13      0.00
    4   -1   11      0.12      0.00
    5   -1   11      0.06      0.00
    6   -1   11     -0.07      0.00
    7   -1   11     -0.39      0.00
    8   -1   11     -0.14      0.00
    9   -1   11     -0.11      0.00
   10   -1   11     -0.39      0.00
   11   -1   11      0.04      0.00
   12   -1   11      0.12      0.00
  -11    0   11     -0.16      0.00
  -10    0   11      0.23      0.00
   -9    0   11      0.03      0.00
   -8    0   11      0.16      0.00
   -7    0   11      0.30      0.00
   -6    0   11      0.30      0.00
   -5    0   11     -0.04      0.00
   -4    0   11     -0.02      0.00
   -3    0   11      0.06      0.00
   -2    0   11      0.13      0.00
   -1    0   11      0.18      0.00
    0    0   11     -0.22      0.00
    1    0   11     -0.61      0.00
    2    0   11     -0.54      0.00
    3    0   11     -0.08      0.00
    4    0   11      0.00      0.00
    5    0   11     -0.13      0.00
    6    0   11     -0.06      0.00
    7    0   11     -0.50      0.00
    8    0   11      0.05      0.00
    9    0   11      0.09      0.00
   10    0   11     -0.19      0.00
   11    0   11     -0.06      0.00
   12    0   11      0.32      0.00
  -10    1   11      0.29      0.00
   -9    1   11      0.09      0.00
   -8    1   11      0.26      0.00
   -7    1   11      0.22      0.00
   -6    1   11      0.04      0.00
   -5    1   11      0.19      0.00
   -4    1   11     -0.21      0.00
   -3    1   11     -0.03      0.00
   -2    1   11     -0.10      0.00
   -1    1   11     -0.06      0.00
    0    1   11     -0.33      0.00
    1    1   11     -0.66      0.00
    2    1   11     -0.81      0.00
    3    1   11     -0.25      0.00
    4    1   11     -0.26      0.00
    5    1   11     -0.11      0.00
    6    1   11      0.11      0.00
    7    1   11     -0.18      0.00
    8    1   11      0.05      0.00
    9    1   11      0.16      0.00
   10    1   11      0.00      0.00
   11    1   11     -0.53      0.00
   12    1   11      0.19      0.00
  -10    2   11      0.05      0.00
   -9    2   11      0.64      0.00
   -8    2   11      0.16      0.00
   -7    2   11      0.08      0.00
   -6    2   11     -0.08      0.00
   -5    2   11     -0.06      0.00
   -4    2   11     -0.15      0.00
   -3    2   11     -0.17      0.00
   -2    2   11     -0.37      0.00
   -1    2   11     -0.62      0.00
    0    2   11     -0.51      0.00
    1    2   11     -0.63      0.00
    2    2   11     -0.57      0.00
    3    2   11     -0.19      0.00
    4    2   11     -0.28      0.00
    5    2   11     -0.22      0.00
    6    2   11      0.07      0.00
    7    2   11      0.05      0.00
    8    2   11     -0.17      0.00
    9    2   11      0.23      0.00
   10    2   11     -0.08      0.00
   11    2   11     -0.64      0.00
   12    2   11     -0.17      0.00
   13    2   11      0.34      0.00
  -10    3   11     -0.28      0.00
   -9    3   11      0.37      0.00
   -8    3   11     -0.10      0.00
   -7    3   11     -0.15      0.00
   -6    3   11      0.05      0.00
   -5    3   11     -0.02      0.00
   -4    3   11      0.18      0.00
   -3    3   11     -0.15      0.00
   -2    3   11     -0.52      0.00
   -1    3   11     -0.57      0.00
    0    3   11     -0.48      0.00
    1    3   11     -0.51      0.00
    2    3   11     -0.64      0.00
    3    3   11     -0.67      0.00
    4    3   11     -0.52      0.00
    5    3   11     -0.45      0.00
    6    3   11      0.11      0.00
    7    3   11      0.35      0.00
    8    3   11     -0.07      0.00
    9    3   11      0.10      0.00
   10    3   11     -0.09      0.00
   11    3   11     -0.26      0.00
   12    3   11     -0.09      0.00
   13    3   11      0.21      0.00
   -9    4   11     -0.03      0.00
   -8    4   11      0.29      0.00
   -7    4   11     -0.18      0.00
   -6    4   11      0.06      0.00
   -5    4   11      0.27      0.00
   -4    4   11     -0.01      0.00
   -3    4   11     -0.14      0.00
   -2    4   11     -0.60      0.00
   -1    4   11     -0.49      0.00
    0    4   11     -0.66      0.00
    1    4   11     -0.53      0.00
    2    4   11     -0.47      0.00
    3    4   11     -0.64      0.00
    4    4   11     -0.32      0.00
    5    4   11     -0.24      0.00
    6    4   11      0.20      0.00
    7    4   11      0.33      0.00
    8    4   11     -0.09      0.00
    9    4   11     -0.04      0.00
   10    4   11     -0.07      0.00
   11    4   11     -0.11      0.00
   12    4   11      0.11      0.00
   13    4   11      0.03      0.00
   -9    5   11     -0.13      0.00
   -8    5   11      0.06      0.00
   -7    5   11     -0.17      0.00
   -6    5   11     -0.17      0.00
   -5    5   11      0.24      0.00
   -4    5   11      0.15      0.00
   -3    5   11     -0.10      0.00
   -2    5   11     -0.08      0.00
   -1    5   11     -0.32      0.00
    0    5   11     -0.44      0.00
    1    5   11     -0.11      0.00
    2    5   11     -0.44      0.00
    3    5   11     -0.21      0.00
    4    5   11     -0.53      0.00
    5    5   11     -0.07      0.00
    6    5   11      0.23      0.00
    7    5   11      0.25      0.00
    8    5   11      0.23      0.00
    9    5   11      0.14      0.00
   10    5   11      0.15      0.00
   11    5   11      0.02      0.00
   12    5   11      0.46      0.00
   13    5   11      0.35      0.00
   -8    6   11      0.09      0.00
   -7    6   11      0.08      0.00
   -6    6   11     -0.21      0.00
   -5    6   11      0.11      0.00
   -4    6   11      0.17      0.00
   -3    6   11     -0.23      0.00
   -2    6   11     -0.01      0.00
   -1    6   11     -0.30      0.00
    0    6   11     -0.06      0.00
    1    6   11     -0.40      0.00
    2    6   11     -0.31      0.00
    3    6   11     -0.05      0.00
    4    6   11     -0.08      0.00
    5    6   11      0.15      0.00
    6    6   11      0.48      0.00
    7    6   11      0.50      0.00
    8    6   11      0.32      0.00
    9    6   11      0.32      0.00
   10    6   11      0.14      0.00
   11    6   11     -0.05      0.00
   12    6   11      0.26      0.00
   13    6   11      0.30      0.00
   -7    7   11      0.10      0.00
   -6    7   11     -0.19      0.00
   -5    7   11     -0.06      0.00
   -4    7   11     -0.41      0.00
   -3    7   11      0.04      0.00
   -2    7   11     -0.19      0.00
   -1    7   11      0.11      0.00
    0    7   11     -0.15      0.00
    1    7   11     -0.46      0.00
    2    7   11      0.08      0.00
    3    7   11      0.10      0.00
    4    7   11      0.35      0.00
    5    7   11      0.06      0.00
    6    7   11      0.60      0.00
    7    7   11      0.62      0.00
    8    7   11      0.17      0.00
    9    7   11      0.32      0.00
   10    7   11      0.05      0.00
   11    7   11      0.11      0.00
   12    7   11     -0.04      0.00
   13    7   11      0.31      0.00
   -7    8   11      0.17      0.00
   -6    8   11     -0.15      0.00
   -5    8   11     -0.31      0.00
   -4    8   11     -0.25      0.00
   -3    8   11      0.26      0.00
   -2    8   11      0.04      0.00
   -1    8   11      0.05      0.00
    0    8   11     -0.24      0.00
    1    8   11      0.06      0.00
    2    8   11      0.11      0.00
    3    8   11      0.46      0.00
    4    8   11      0.20      0.00
    5    8   11      0.29      0.00
    6    8   11      0.50      0.00
    7    8   11      0.33      0.00
    8    8   11      0.21      0.00
    9    8   11      0.00      0.00
   10    8   11      0.01      0.00
   11    8   11     -0.01      0.00
   12    8   11     -0.26      0.00
   13    8   11     -0.02      0.00
   -6    9   11     -0.06      0.00
   -5    9   11     -0.25      0.00
   -4    9   11      0.14      0.00
   -3    9   11      0.15      0.00
   -2    9   11      0.19      0.00
   -1    9   11     -0.04      0.00
    0    9   11      0.06      0.00
    1    9   11      0.01      0.00
    2    9   11      0.43      0.00
    3    9   11      0.33      0.00
    4    9   11      0.17      0.00
    5    9   11      0.20      0.00
    6    9   11      0.38      0.00
    7    9   11      0.37      0.00
    8    9   11      0.02      0.00
    9    9   11     -0.17      0.00
   10    9   11     -0.31      0.00
   11    9   11      0.04      0.00
   12    9   11     -0.08      0.00
   13    9   11     -0.25      0.00
   -5   10   11     -0.25      0.00
   -4   10   11      0.02      0.00
   -3   10   11      0.45      0.00
   -2   10   11      0.29      0.00
   -1   10   11      0.44      0.00
    0   10   11     -0.14      0.00
    1   10   11      0.06      0.00
    2   10   11      0.51      0.00
    3   10   11      0.25      0.00
    4   10   11      0.09      0.00
    5   10   11      0.23      0.00
    6   10   11      0.40      0.00
    7   10   11      0.29      0.00
    8   10   11     -0.35      0.00
    9   10   11     -0.04      0.00
   10   10   11     -0.31      0.00
   11   10   11      0.02      0.00
   12   10   11     -0.12      0.00
   13   10   11     -0.24      0.00
   -4   11   11      0.13      0.00
   -3   11   11      0.37      0.00
   -2   11   11      0.29      0.00
   -1   11   11      0.05      0.00
    0   11   11     -0.10      0.00
    1   11   11     -0.02      0.00
    2   11   11      0.24      0.00
    3   11   11      0.07      0.00
    4   11   11     -0.33      0.00
    5   11   11      0.13      0.00
    6   11   11      0.12      0.00
    7   11   11      0.13      0.00
    8   11   11     -0.12      0.00
    9   11   11      0.01      0.00
   10   11   11     -0.29      0.00
   11   11   11     -0.34      0.00
   12   11   11      0.04      0.00
   13   11   11     -0.10      0.00
   -3   12   11     -0.06      0.00
   -2   12   11      0.85      0.00
   -1   12   11      0.25      0.00
    0   12   11      0.63      0.00
    1   12   11     -0.53      0.00
    2   12   11      0.02      0.00
    3   12   11     -0.42      0.00
    4   12   11     -0.37      0.00
    5   12   11     -0.06      0.00
    6   12   11      0.12      0.00
    7   12   11      0.02      0.00
    8   12   11      0.03      0.00
    9   12   11      0.13      0.00
   10   12   11     -0.19      0.00
   11   12   11     -0.40      0.00
   12   12   11      0.02      0.00
   -2   13   11      0.97      0.00
   -1   13   11      0.33      0.00
    0   13   11     -0.23      0.00
    1   13   11     -0.66      0.00
    2   13   11     -0.38      0.00
    3   13   11     -0.15      0.00
    4   13   11     -0.34      0.00
    5   13   11     -0.03      0.00
    6   13   11      0.09      0.00
    7   13   11     -0.24      0.00
    8   13   11      0.25      0.00
    9   13   11      0.13      0.00
   10   13   11     -0.22      0.00
   11   13   11     -0.77      0.00
   12   13   11     -0.15      0.00
    0   14   11     -0.32      0.00
    1   14   11      0.07      0.00
    2   14   11     -0.50      0.00
    3   14   11      0.06      0.00
    4   14   11     -0.11      0.00
    5   14   11     -0.01      0.00
    6   14   11      0.06      0.00
    7   14   11     -0.42      0.00
    8   14   11      0.21      0.00
    9   14   11      0.01      0.00
   10   14   11     -0.16      0.00
   11   14   11     -0.54      0.00
    1   15   11     -0.34      0.00
    2   15   11     -0.34      0.00
    3   15   11      0.04      0.00
    4   15   11      0.36      0.00
    5   15   11     -0.12      0.00
    6   15   11     -0.07      0.00
    7   15   11     -0.28      0.00
    8   15   11      0.02      0.00
    9   15   11      0.18      0.00
   10   15   11     -0.12      0.00
    4   16   11      0.07      0.00
    5   16   11     -0.01      0.00
    6   16   11     -0.26      0.00
    7   16   11     -0.04      0.00
    8   16   11     -0.01      0.00
   -7  -15   12     -0.35      0.00
   -6  -15   12     -0.26      0.00
   -5  -15   12      0.99      0.00
   -4  -15   12      0.73      0.00
   -3  -15   12      0.38      0.00
   -2  -15   12      0.00      0.00
   -8  -14   12      0.03      0.00
   -7  -14   12     -0.16      0.00
   -6  -14   12     -0.12      0.00
   -5  -14   12      0.73      0.00
   -4  -14   12      1.13      0.00
   -3  -14   12      0.75      0.00
   -2  -14   12      0.14      0.00
   -1  -14   12     -0.11      0.00
    0  -14   12      0.08      0.00
   -9  -13   12     -0.20      0.00
   -8  -13   12      0.00      0.00
   -7  -13   12     -0.17      0.00
   -6  -13   12     -0.06      0.00
   -5  -13   12      0.11      0.00
   -4  -13   12      0.84      0.00
   -3  -13   12      0.28      0.00
   -2  -13   12      0.19      0.00
   -1  -13   12     -0.06      0.00
    0  -13   12     -0.15      0.00
    1  -13   12      0.12      0.00
    2  -13   12      0.16      0.00
  -10  -12   12     -0.50      0.00
   -9  -12   12     -0.36      0.00
   -8  -12   12     -0.22      0.00
   -7  -12   12      0.22      0.00
   -6  -12   12     -0.10      0.00
   -5  -12   12     -0.17      0.00
   -4  -12   12      0.03      0.00
   -3  -12   12     -0.04      0.00
   -2  -12   12      0.33      0.00
   -1  -12   12      0.13      0.00
    0  -12   12     -0.44      0.00
    1  -12   12     -0.09      0.00
    2  -12   12      0.42      0.00
    3  -12   12      0.27      0.00
    4  -12   12     -0.16      0.00
  -11  -11   12     -0.49      0.00
  -10  -11   12     -0.59      0.00
   -9  -11   12     -0.18      0.00
   -8  -11   12      0.03      0.00
   -7  -11   12      0.21      0.00
   -6  -11   12     -0.18      0.00
   -5  -11   12     -0.27      0.00
   -4  -11   12     -0.25      0.00
   -3  -11   12     -0.26      0.00
   -2  -11   12      0.03      0.00
   -1  -11   12      0.22      0.00
    0  -11   12     -0.47      0.00
    1  -11   12     -0.25      0.00
    2  -11   12     -0.01      0.00
    3  -11   12      0.04      0.00
    4  -11   12     -0.50      0.00
    5  -11   12     -0.08      0.00
  -11  -10   12     -0.46      0.00
  -10  -10   12     -0.27      0.00
   -9  -10   12     -0.09      0.00
   -8  -10   12      0.12      0.00
   -7  -10   12      0.09      0.00
   -6  -10   12      0.17      0.00
   -5  -10   12     -0.11      0.00
   -4  -10   12      0.00      0.00
   -3  -10   12     -0.15      0.00
   -2  -10   12     -0.25      0.00
   -1  -10   12      0.09      0.00
    0  -10   12     -0.53      0.00
    1  -10   12     -0.62      0.00
    2  -10   12     -0.20      0.00
    3  -10   12     -0.13      0.00
    4  -10   12     -0.26      0.00
    5  -10   12     -0.31      0.00
    6  -10   12      0.33      0.00
  -11   -9   12     -0.44      0.00
  -10   -9   12     -0.12      0.00
   -9   -9   12     -0.01      0.00
   -8   -9   12      0.15      0.00
   -7   -9   12      0.18      0.00
   -6   -9   12     -0.06      0.00
   -5   -9   12     -0.11      0.00
   -4   -9   12      0.06      0.00
   -3   -9   12      0.01      0.00
   -2   -9   12     -0.59      0.00
   -1   -9   12     -0.30      0.00
    0   -9   12     -0.41      0.00
    1   -9   12     -0.51      0.00
    2   -9   12     -0.04      0.00
    3   -9   12      0.00      0.00
    4   -9   12     -0.28      0.00
    5   -9   12     -0.27      0.00
    6   -9   12      0.16      0.00
    7   -9   12      0.03      0.00
  -11   -8   12     -0.40      0.00
  -10   -8   12     -0.05      0.00
   -9   -8   12     -0.20      0.00
   -8   -8   12     -0.11      0.00
   -7   -8   12      0.16      0.00
   -6   -8   12     -0.07      0.00
   -5   -8   12      0.00      0.00
   -4   -8   12      0.00      0.00
   -3   -8   12     -0.17      0.00
   -2   -8   12     -0.39      0.00
   -1   -8   12     -0.29      0.00
    0   -8   12     -0.12      0.00
    1   -8   12     -0.33      0.00
    2   -8   12     -0.03      0.00
    3   -8   12      0.22      0.00
    4   -8   12     -0.47      0.00
    5   -8   12      0.06      0.00
    6   -8   12      0.20      0.00
    7   -8   12      0.31      0.00
  -12   -7   12     -0.31      0.00
  -11   -7   12     -0.30      0.00
  -10   -7   12     -0.20      0.00
   -9   -7   12     -0.31      0.00
   -8   -7   12      0.03      0.00
   -7   -7   12      0.30      0.00
   -6   -7   12      0.07      0.00
   -5   -7   12     -0.25      0.00
   -4   -7   12     -0.15      0.00
   -3   -7   12     -0.32      0.00
   -2   -7   12     -0.23      0.00
   -1   -7   12     -0.25      0.00
    0   -7   12     -0.04      0.00
    1   -7   12     -0.32      0.00
    2   -7   12     -0.13      0.00
    3   -7   12      0.09      0.00
    4   -7   12     -0.18      0.00
    5   -7   12     -0.03      0.00
    6   -7   12      0.43      0.00
    7   -7   12      0.02      0.00
    8   -7   12     -0.27      0.00
  -12   -6   12     -0.16      0.00
  -11   -6   12     -0.06      0.00
  -10   -6   12     -0.06      0.00
   -9   -6   12     -0.01      0.00
   -8   -6   12      0.07      0.00
   -7   -6   12      0.13      0.00
   -6   -6   12      0.19      0.00
   -5   -6   12     -0.06      0.00
   -4   -6   12     -0.06      0.00
   -3   -6   12     -0.29      0.00
   -2   -6   12     -0.28      0.00
   -1   -6   12     -0.14      0.00
    0   -6   12      0.09      0.00
    1   -6   12     -0.34      0.00
    2   -6   12     -0.21      0.00
    3   -6   12     -0.04      0.00
    4   -6   12     -0.03      0.00
    5   -6   12     -0.28      0.00
    6   -6   12      0.45      0.00
    7   -6   12      0.14      0.00
    8   -6   12     -0.07      0.00
    9   -6   12     -0.31      0.00
  -12   -5   12     -0.12      0.00
  -11   -5   12      0.06      0.00
  -10   -5   12     -0.14      0.00
   -9   -5   12      0.11      0.00
   -8   -5   12     -0.10      0.00
   -7   -5   12     -0.01      0.00
   -6   -5   12      0.18      0.00
   -5   -5   12     -0.08      0.00
   -4   -5   12     -0.07      0.00
   -3   -5   12     -0.05      0.00
   -2   -5   12     -0.30      0.00
   -1   -5   12     -0.29      0.00
    0   -5   12     -0.08      0.00
    1   -5   12     -0.12      0.00
    2   -5   12     -0.20      0.00
    3   -5   12     -0.20      0.00
    4   -5   12     -0.32      0.00
    5   -5   12     -0.13      0.00
    6   -5   12      0.24      0.00
    7   -5   12      0.16      0.00
    8   -5   12     -0.31      0.00
    9   -5   12     -0.09      0.00
   10   -5   12     -0.36      0.00
  -11   -4   12      0.01      0.00
  -10   -4   12     -0.09      0.00
   -9   -4   12      0.27      0.00
   -8   -4   12      0.00      0.00
   -7   -4   12     -0.05      0.00
   -6   -4   12      0.04      0.00
   -5   -4   12      0.09      0.00
   -4   -4   12      0.07      0.00
   -3   -4   12      0.04      0.00
   -2   -4   12     -0.32      0.00
   -1   -4   12     -0.14      0.00
    0   -4   12      0.00      0.00
    1   -4   12      0.12      0.00
    2   -4   12     -0.27      0.00
    3   -4   12     -0.34      0.00
    4   -4   12     -0.23      0.00
    5   -4   12      0.12      0.00
    6   -4   12      0.15      0.00
    7   -4   12      0.07      0.00
    8   -4   12      0.10      0.00
    9   -4   12      0.10      0.00
   10   -4   12     -0.19      0.00
  -11   -3   12      0.03      0.00
  -10   -3   12      0.05      0.00
   -9   -3   12      0.25      0.00
   -8   -3   12      0.03      0.00
   -7   -3   12      0.07      0.00
   -6   -3   12     -0.06      0.00
   -5   -3   12      0.00      0.00
   -4   -3   12     -0.22      0.00
   -3   -3   12     -0.01      0.00
   -2   -3   12      0.10      0.00
   -1   -3   12      0.11      0.00
    0   -3   12     -0.20      0.00
    1   -3   12     -0.20      0.00
    2   -3   12     -0.16      0.00
    3   -3   12     -0.27      0.00
    4   -3   12      0.00      0.00
    5   -3   12      0.10      0.00
    6   -3   12      0.02      0.00
    7   -3   12     -0.04      0.00
    8   -3   12      0.00      0.00
    9   -3   12     -0.18      0.00
   10   -3   12      0.00      0.00
   11   -3   12     -0.38      0.00
  -11   -2   12      0.21      0.00
  -10   -2   12      0.14      0.00
   -9   -2   12      0.23      0.00
   -8   -2   12      0.04      0.00
   -7   -2   12      0.23      0.00
   -6   -2   12      0.03      0.00
   -5   -2   12      0.08      0.00
   -4   -2   12     -0.13      0.00
   -3   -2   12      0.05      0.00
   -2   -2   12      0.16      0.00
   -1   -2   12      0.15      0.00
    0   -2   12     -0.18      0.00
    1   -2   12     -0.12      0.00
    2   -2   12     -0.24      0.00
    3   -2   12     -0.22      0.00
    4   -2   12     -0.05      0.00
    5   -2   12      0.13      0.00
    6   -2   12     -0.04      0.00
    7   -2   12     -0.01      0.00
    8   -2   12     -0.04      0.00
    9   -2   12     -0.03      0.00
   10   -2   12     -0.11      0.00
   11   -2   12     -0.18      0.00
  -11   -1   12      0.09      0.00
  -10   -1   12      0.18      0.00
   -9   -1   12      0.00      0.00
   -8   -1   12     -0.02      0.00
   -7   -1   12      0.16      0.00
   -6   -1   12      0.27      0.00
   -5   -1   12      0.07      0.00
   -4   -1   12     -0.23      0.00
   -3   -1   12     -0.11      0.00
   -2   -1   12      0.14      0.00
   -1   -1   12      0.12      0.00
    0   -1   12     -0.18      0.00
    1   -1   12     -0.65      0.00
    2   -1   12     -0.60      0.00
    3   -1   12     -0.23      0.00
    4   -1   12     -0.10      0.00
    5   -1   12      0.22      0.00
    6   -1   12     -0.03      0.00
    7   -1   12     -0.14      0.00
    8   -1   12     -0.15      0.00
    9   -1   12     -0.15      0.00
   10   -1   12     -0.50      0.00
   11   -1   12     -0.03      0.00
   12   -1   12      0.22      0.00
  -11    0   12     -0.02      0.00
  -10    0   12      0.07      0.00
   -9    0   12      0.07      0.00
   -8    0   12     -0.03      0.00
   -7    0   12      0.04      0.00
   -6    0   12      0.24      0.00
   -5    0   12     -0.19      0.00
   -4    0   12     -0.02      0.00
   -3    0   12     -0.19      0.00
   -2    0   12     -0.11      0.00
   -1    0   12     -0.29      0.00
    0    0   12     -0.38      0.00
    1    0   12     -0.74      0.00
    2    0   12     -0.37      0.00
    3    0   12     -0.23      0.00
    4    0   12     -0.18      0.00
    5    0   12      0.05      0.00
    6    0   12      0.02      0.00
    7    0   12     -0.27      0.00
    8    0   12     -0.08      0.00
    9    0   12      0.13      0.00
   10    0   12     -0.52      0.00
   11    0   12     -0.03      0.00
   12    0   12      0.15      0.00
  -10    1   12      0.09      0.00
   -9    1   12     -0.03      0.00
   -8    1   12      0.03      0.00
   -7    1   12     -0.07      0.00
   -6    1   12      0.03      0.00
   -5    1   12     -0.20      0.00
   -4    1   12      0.03      0.00
   -3    1   12     -0.25      0.00
   -2    1   12     -0.32      0.00
   -1    1   12     -0.29      0.00
    0    1   12     -0.51      0.00
    1    1   12     -0.64      0.00
    2    1   12     -0.64      0.00
    3    1   12     -0.38      0.00
    4    1   12     -0.38      0.00
    5    1   12     -0.13      0.00
    6    1   12      0.28      0.00
    7    1   12     -0.11      0.00
    8    1   12      0.10      0.00
    9    1   12      0.12      0.00
   10    1   12     -0.35      0.00
   11    1   12     -0.41      0.00
   12    1   12     -0.10      0.00
  -10    2   12      0.45      0.00
   -9    2   12     -0.03      0.00
   -8    2   12      0.38      0.00
   -7    2   12     -0.06      0.00
   -6    2   12     -0.19      0.00
   -5    2   12     -0.13      0.00
   -4    2   12     -0.28      0.00
   -3    2   12     -0.08      0.00
   -2    2   12     -0.40      0.00
   -1    2   12     -0.65      0.00
    0    2   12     -0.62      0.00
    1    2   12     -0.64      0.00
    2    2   12     -0.44      0.00
    3    2   12     -0.20      0.00
    4    2   12     -0.33      0.00
    5    2   12     -0.21      0.00
    6    2   12      0.25      0.00
    7    2   12      0.04      0.00
    8    2   12     -0.07      0.00
    9    2   12      0.03      0.00
   10    2   12     -0.15      0.00
   11    2   12     -0.69      0.00
   12    2   12     -0.26      0.00
   13    2   12     -0.09      0.00
   -9    3   12      0.25      0.00
   -8    3   12     -0.01      0.00
   -7    3   12     -0.09      0.00
   -6    3   12     -0.16      0.00
   -5    3   12     -0.08      0.00
   -4    3   12      0.02      0.00
   -3    3   12     -0.01      0.00
   -2    3   12     -0.22      0.00
   -1    3   12     -0.71      0.00
    0    3   12     -0.37      0.00
    1    3   12     -0.42      0.00
    2    3   12     -0.40      0.00
    3    3   12     -0.37      0.00
    4    3   12     -0.53      0.00
    5    3   12     -0.43      0.00
    6    3   12      0.08      0.00
    7    3   12      0.20      0.00
    8    3   12     -0.02      0.00
    9    3   12      0.00      0.00
   10    3   12     -0.17      0.00
   11    3   12     -0.35      0.00
   12    3   12     -0.13      0.00
   13    3   12      0.08      0.00
   -9    4   12      0.45      0.00
   -8    4   12      0.04      0.00
   -7    4   12      0.10      0.00
   -6    4   12      0.09      0.00
   -5    4   12     -0.01      0.00
   -4    4   12      0.15      0.00
   -3    4   12     -0.11      0.00
   -2    4   12     -0.25      0.00
   -1    4   12     -0.45      0.00
    0    4   12     -0.46      0.00
    1    4   12     -0.42      0.00
    2    4   12     -0.23      0.00
    3    4   12     -0.35      0.00
    4    4   12     -0.28      0.00
    5    4   12     -0.29      0.00
    6    4   12      0.13      0.00
    7    4   12      0.19      0.00
    8    4   12     -0.07      0.00
    9    4   12     -0.16      0.00
   10    4   12     -0.10      0.00
   11    4   12     -0.12      0.00
   12    4   12     -0.01      0.00
   13    4   12      0.05      0.00
   -8    5   12      0.23      0.00
   -7    5   12     -0.10      0.00
   -6    5   12     -0.05      0.00
   -5    5   12     -0.07      0.00
   -4    5   12      0.04      0.00
   -3    5   12      0.23      0.00
   -2    5   12     -0.21      0.00
   -1    5   12      0.09      0.00
    0    5   12     -0.32      0.00
    1    5   12     -0.05      0.00
    2    5   12      0.11      0.00
    3    5   12     -0.16      0.00
    4    5   12     -0.09      0.00
    5    5   12     -0.10      0.00
    6    5   12      0.18      0.00
    7    5   12      0.15      0.00
    8    5   12      0.01      0.00
    9    5   12      0.08      0.00
   10    5   12      0.03      0.00
   11    5   12     -0.01      0.00
   12    5   12      0.13      0.00
   13    5   12      0.16      0.00
   -8    6   12      0.31      0.00
   -7    6   12      0.05      0.00
   -6    6   12     -0.02      0.00
   -5    6   12     -0.23      0.00
   -4    6   12      0.18      0.00
   -3    6   12     -0.01      0.00
   -2    6   12      0.00      0.00
   -1    6   12      0.03      0.00
    0    6   12     -0.01      0.00
    1    6   12      0.16      0.00
    2    6   12     -0.09      0.00
    3    6   12      0.35      0.00
    4    6   12     -0.01      0.00
    5    6   12      0.30      0.00
    6    6   12      0.30      0.00
    7    6   12      0.15      0.00
    8    6   12      0.28      0.00
    9    6   12      0.06      0.00
   10    6   12      0.07      0.00
   11    6   12     -0.18      0.00
   12    6   12     -0.09      0.00
   13    6   12     -0.13      0.00
   -7    7   12      0.07      0.00
   -6    7   12      0.01      0.00
   -5    7   12     -0.34      0.00
   -4    7   12     -0.16      0.00
   -3    7   12     -0.23      0.00
   -2    7   12      0.29      0.00
   -1    7   12     -0.07      0.00
    0    7   12      0.24      0.00
    1    7   12     -0.13      0.00
    2    7   12      0.22      0.00
    3    7   12      0.49      0.00
    4    7   12      0.26      0.00
    5    7   12      0.32      0.00
    6    7   12      0.45      0.00
    7    7   12      0.36      0.00
    8    7   12      0.15      0.00
    9    7   12      0.00      0.00
   10    7   12      0.00      0.00
   11    7   12     -0.26      0.00
   12    7   12     -0.21      0.00
   13    7   12     -0.38      0.00
   -6    8   12     -0.13      0.00
   -5    8   12     -0.23      0.00
   -4    8   12     -0.47      0.00
   -3    8   12      0.33      0.00
   -2    8   12      0.37      0.00
   -1    8   12      0.19      0.00
    0    8   12     -0.01      0.00
    1    8   12      0.01      0.00
    2    8   12      0.46      0.00
    3    8   12      0.52      0.00
    4    8   12      0.44      0.00
    5    8   12      0.27      0.00
    6    8   12      0.50      0.00
    7    8   12      0.15      0.00
    8    8   12     -0.22      0.00
    9    8   12     -0.03      0.00
   10    8   12     -0.14      0.00
   11    8   12     -0.22      0.00
   12    8   12     -0.36      0.00
   13    8   12     -0.37      0.00
   -6    9   12     -0.39      0.00
   -5    9   12      0.01      0.00
   -4    9   12     -0.02      0.00
   -3    9   12      0.49      0.00
   -2    9   12      0.53      0.00
   -1    9   12      0.23      0.00
    0    9   12     -0.04      0.00
    1    9   12      0.12      0.00
    2    9   12      0.22      0.00
    3    9   12      0.71      0.00
    4    9   12      0.12      0.00
    5    9   12      0.13      0.00
    6    9   12      0.41      0.00
    7    9   12      0.01      0.00
    8    9   12     -0.05      0.00
    9    9   12     -0.32      0.00
   10    9   12     -0.10      0.00
   11    9   12     -0.14      0.00
   12    9   12     -0.19      0.00
   13    9   12     -0.12      0.00
   -5   10   12     -0.12      0.00
   -4   10   12      0.23      0.00
   -3   10   12      0.56      0.00
   -2   10   12      0.76      0.00
   -1   10   12      0.55      0.00
    0   10   12      0.07      0.00
    1   10   12     -0.07      0.00
    2   10   12      0.27      0.00
    3   10   12      0.36      0.00
    4   10   12      0.06      0.00
    5   10   12      0.01      0.00
    6   10   12      0.49      0.00
    7   10   12     -0.04      0.00
    8   10   12     -0.38      0.00
    9   10   12     -0.36      0.00
   10   10   12     -0.04      0.00
   11   10   12      0.10      0.00
   12   10   12     -0.23      0.00
   13   10   12     -0.06      0.00
   -4   11   12      0.50      0.00
   -3   11   12      0.82      0.00
   -2   11   12      0.31      0.00
   -1   11   12      0.55      0.00
    0   11   12     -0.59      0.00
    1   11   12      0.00      0.00
    2   11   12     -0.14      0.00
    3   11   12     -0.09      0.00
    4   11   12     -0.24      0.00
    5   11   12     -0.15      0.00
    6   11   12      0.05      0.00
    7   11   12     -0.14      0.00
    8   11   12     -0.43      0.00
    9   11   12     -0.03      0.00
   10   11   12     -0.16      0.00
   11   11   12      0.00      0.00
   12   11   12     -0.31      0.00
   -3   12   12      0.30      0.00
   -2   12   12      0.20      0.00
   -1   12   12      0.60      0.00
    0   12   12     -0.10      0.00
    1   12   12     -0.15      0.00
    2   12   12     -0.41      0.00
    3   12   12     -0.48      0.00
    4   12   12     -0.47      0.00
    5   12   12     -0.07      0.00
    6   12   12     -0.16      0.00
    7   12   12     -0.03      0.00
    8   12   12     -0.32      0.00
    9   12   12      0.05      0.00
   10   12   12     -0.19      0.00
   11   12   12     -0.03      0.00
   12   12   12     -0.22      0.00
   -1   13   12      0.17      0.00
    0   13   12     -0.02      0.00
    1   13   12     -1.24      0.00
    2   13   12     -0.22      0.00
    3   13   12     -0.56      0.00
    4   13   12     -0.04      0.00
    5   13   12      0.08      0.00
    6   13   12     -0.06      0.00
    7   13   12     -0.14      0.00
    8   13   12     -0.27      0.00
    9   13   12      0.32      0.00
   10   13   12     -0.28      0.00
   11   13   12     -0.30      0.00
    0   14   12      0.11      0.00
    1   14   12     -0.58      0.00
    2   14   12     -0.02      0.00
    3   14   12      0.09      0.00
    4   14   12      0.21      0.00
    5   14   12      0.38      0.00
    6   14   12      0.00      0.00
    7   14   12     -0.28      0.00
    8   14   12     -0.10      0.00
    9   14   12      0.21      0.00
   10   14   12     -0.22      0.00
   11   14   12     -0.39      0.00
    2   15   12     -0.42      0.00
    3   15   12      0.42      0.00
    4   15   12      0.50      0.00
    5   15   12      0.28      0.00
    6   15   12      0.04      0.00
    7   15   12     -0.35      0.00
    8   15   12      0.03      0.00
    9   15   12      0.12      0.00
    6   16   12      0.06      0.00
   -5  -15   13      0.47      0.00
   -4  -15   13      0.83      0.00
   -3  -15   13      0.35      0.00
   -8  -14   13     -0.03      0.00
   -7  -14   13      0.03      0.00
   -6  -14   13     -0.16      0.00
   -5  -14   13      0.59      0.00
   -4  -14   13      0.62      0.00
   -3  -14   13      0.85      0.00
   -2  -14   13      0.37      0.00
   -1  -14   13     -0.02      0.00
    0  -14   13     -0.10      0.00
   -9  -13   13     -0.02      0.00
   -8  -13   13      0.13      0.00
   -7  -13   13      0.04      0.00
   -6  -13   13     -0.07      0.00
   -5  -13   13      0.26      0.00
   -4  -13   13      0.23      0.00
   -3  -13   13      0.45      0.00
   -2  -13   13      0.34      0.00
   -1  -13   13     -0.01      0.00
    0  -13   13     -0.17      0.00
    1  -13   13     -0.19      0.00
    2  -13   13      0.24      0.00
  -10  -12   13     -0.34      0.00
   -9  -12   13     -0.32      0.00
   -8  -12   13      0.01      0.00
   -7  -12   13      0.03      0.00
   -6  -12   13      0.25      0.00
   -5  -12   13      0.02      0.00
   -4  -12   13     -0.12      0.00
   -3  -12   13     -0.18      0.00
   -2  -12   13      0.43      0.00
   -1  -12   13      0.15      0.00
    0  -12   13     -0.24      0.00
    1  -12   13     -0.45      0.00
    2  -12   13      0.34      0.00
    3  -12   13      0.30      0.00
  -10  -11   13     -0.63      0.00
   -9  -11   13     -0.26      0.00
   -8  -11   13      0.15      0.00
   -7  -11   13      0.23      0.00
   -6  -11   13     -0.01      0.00
   -5  -11   13      0.05      0.00
   -4  -11   13     -0.22      0.00
   -3  -11   13     -0.37      0.00
   -2  -11   13      0.15      0.00
   -1  -11   13      0.13      0.00
    0  -11   13     -0.19      0.00
    1  -11   13     -0.39      0.00
    2  -11   13     -0.03      0.00
    3  -11   13      0.00      0.00
    4  -11   13     -0.37      0.00
  -11  -10   13     -0.32      0.00
  -10  -10   13     -0.41      0.00
   -9  -10   13     -0.15      0.00
   -8  -10   13      0.15      0.00
   -7  -10   13      0.16      0.00
   -6  -10   13     -0.01      0.00
   -5  -10   13      0.26      0.00
   -4  -10   13      0.16      0.00
   -3  -10   13     -0.19      0.00
   -2  -10   13     -0.01      0.00
   -1  -10   13     -0.03      0.00
    0  -10   13     -0.47      0.00
    1  -10   13     -0.54      0.00
    2  -10   13     -0.53      0.00
    3  -10   13     -0.16      0.00
    4  -10   13     -0.21      0.00
    5  -10   13      0.09      0.00
  -11   -9   13     -0.26      0.00
  -10   -9   13     -0.32      0.00
   -9   -9   13     -0.11      0.00
   -8   -9   13      0.15      0.00
   -7   -9   13      0.16      0.00
   -6   -9   13      0.07      0.00
   -5   -9   13     -0.04      0.00
   -4   -9   13      0.33      0.00
   -3   -9   13     -0.08      0.00
   -2   -9   13     -0.31      0.00
   -1   -9   13     -0.38      0.00
    0   -9   13     -0.65      0.00
    1   -9   13     -0.48      0.00
    2   -9   13     -0.27      0.00
    3   -9   13     -0.20      0.00
    4   -9   13      0.07      0.00
    5   -9   13     -0.08      0.00
    6   -9   13      0.32      0.00
  -11   -8   13     -0.21      0.00
  -10   -8   13     -0.19      0.00
   -9   -8   13     -0.19      0.00
   -8   -8   13     -0.18      0.00
   -7   -8   13      0.11      0.00
   -6   -8   13      0.07      0.00
   -5   -8   13     -0.01      0.00
   -4   -8   13      0.15      0.00
   -3   -8   13     -0.07      0.00
   -2   -8   13     -0.47      0.00
   -1   -8   13     -0.14      0.00
    0   -8   13     -0.37      0.00
    1   -8   13     -0.39      0.00
    2   -8   13     -0.05      0.00
    3   -8   13      0.02      0.00
    4   -8   13     -0.03      0.00
    5   -8   13      0.05      0.00
    6   -8   13      0.27      0.00
    7   -8   13      0.10      0.00
  -11   -7   13     -0.17      0.00
  -10   -7   13     -0.11      0.00
   -9   -7   13     -0.40      0.00
   -8   -7   13     -0.23      0.00
   -7   -7   13      0.33      0.00
   -6   -7   13      0.11      0.00
   -5   -7   13     -0.02      0.00
   -4   -7   13     -0.16      0.00
   -3   -7   13     -0.21      0.00
   -2   -7   13     -0.44      0.00
   -1   -7   13      0.03      0.00
    0   -7   13     -0.05      0.00
    1   -7   13     -0.28      0.00
    2   -7   13     -0.09      0.00
    3   -7   13      0.19      0.00
    4   -7   13     -0.24      0.00
    5   -7   13      0.32      0.00
    6   -7   13      0.03      0.00
    7   -7   13      0.08      0.00
    8   -7   13     -0.48      0.00
  -11   -6   13     -0.07      0.00
  -10   -6   13      0.18      0.00
   -9   -6   13     -0.24      0.00
   -8   -6   13      0.00      0.00
   -7   -6   13      0.16      0.00
   -6   -6   13      0.07      0.00
   -5   -6   13      0.11      0.00
   -4   -6   13      0.04      0.00
   -3   -6   13     -0.31      0.00
   -2   -6   13     -0.26      0.00
   -1   -6   13      0.06      0.00
    0   -6   13      0.29      0.00
    1   -6   13     -0.22      0.00
    2   -6   13     -0.18      0.00
    3   -6   13      0.06      0.00
    4   -6   13     -0.05      0.00
    5   -6   13      0.04      0.00
    6   -6   13      0.09      0.00
    7   -6   13     -0.02      0.00
    8   -6   13     -0.07      0.00
    9   -6   13     -0.21      0.00
  -11   -5   13     -0.07      0.00
  -10   -5   13      0.24      0.00
   -9   -5   13     -0.21      0.00
   -8   -5   13     -0.06      0.00
   -7   -5   13     -0.15      0.00
   -6   -5   13     -0.03      0.00
   -5   -5   13     -0.02      0.00
   -4   -5   13      0.07      0.00
   -3   -5   13     -0.11      0.00
   -2   -5   13     -0.07      0.00
   -1   -5   13     -0.17      0.00
    0   -5   13      0.21      0.00
    1   -5   13     -0.07      0.00
    2   -5   13     -0.06      0.00
    3   -5   13     -0.13      0.00
    4   -5   13     -0.16      0.00
    5   -5   13     -0.19      0.00
    6   -5   13      0.22      0.00
    7   -5   13     -0.17      0.00
    8   -5   13     -0.06      0.00
    9   -5   13     -0.14      0.00
  -11   -4   13     -0.05      0.00
  -10   -4   13      0.01      0.00
   -9   -4   13      0.01      0.00
   -8   -4   13     -0.05      0.00
   -7   -4   13     -0.20      0.00
   -6   -4   13     -0.08      0.00
   -5   -4   13     -0.06      0.00
   -4   -4   13      0.26      0.00
   -3   -4   13      0.15      0.00
   -2   -4   13     -0.23      0.00
   -1   -4   13     -0.23      0.00
    0   -4   13      0.18      0.00
    1   -4   13      0.23      0.00
    2   -4   13     -0.16      0.00
    3   -4   13     -0.23      0.00
    4   -4   13     -0.27      0.00
    5   -4   13      0.08      0.00
    6   -4   13      0.24      0.00
    7   -4   13     -0.06      0.00
    8   -4   13      0.10      0.00
    9   -4   13      0.45      0.00
   10   -4   13     -0.13      0.00
  -11   -3   13      0.00      0.00
  -10   -3   13      0.13      0.00
   -9   -3   13      0.16      0.00
   -8   -3   13     -0.06      0.00
   -7   -3   13     -0.15      0.00
   -6   -3   13      0.03      0.00
   -5   -3   13     -0.24      0.00
   -4   -3   13     -0.07      0.00
   -3   -3   13     -0.03      0.00
   -2   -3   13     -0.18      0.00
   -1   -3   13     -0.08      0.00
    0   -3   13     -0.05      0.00
    1   -3   13     -0.03      0.00
    2   -3   13     -0.14      0.00
    3   -3   13     -0.15      0.00
    4   -3   13     -0.13      0.00
    5   -3   13      0.14      0.00
    6   -3   13      0.21      0.00
    7   -3   13     -0.07      0.00
    8   -3   13      0.14      0.00
    9   -3   13      0.18      0.00
   10   -3   13     -0.14      0.00
  -11   -2   13      0.29      0.00
  -10   -2   13      0.30      0.00
   -9   -2   13      0.34      0.00
   -8   -2   13     -0.07      0.00
   -7   -2   13      0.06      0.00
   -6   -2   13      0.12      0.00
   -5   -2   13     -0.11      0.00
   -4   -2   13     -0.12      0.00
   -3   -2   13      0.00      0.00
   -2   -2   13     -0.18      0.00
   -1   -2   13     -0.23      0.00
    0   -2   13     -0.22      0.00
    1   -2   13     -0.09      0.00
    2   -2   13     -0.05      0.00
    3   -2   13     -0.34      0.00
    4   -2   13     -0.10      0.00
    5   -2   13      0.10      0.00
    6   -2   13      0.16      0.00
    7   -2   13      0.02      0.00
    8   -2   13      0.24      0.00
    9   -2   13      0.05      0.00
   10   -2   13      0.00      0.00
   11   -2   13     -0.14      0.00
  -11   -1   13      0.40      0.00
  -10   -1   13      0.30      0.00
   -9   -1   13      0.33      0.00
   -8   -1   13     -0.20      0.00
   -7   -1   13      0.07      0.00
   -6   -1   13      0.12      0.00
   -5   -1   13      0.17      0.00
   -4   -1   13     -0.32      0.00
   -3   -1   13     -0.20      0.00
   -2   -1   13     -0.30      0.00
   -1   -1   13     -0.25      0.00
    0   -1   13     -0.39      0.00
    1   -1   13     -0.41      0.00
    2   -1   13     -0.56      0.00
    3   -1   13     -0.43      0.00
    4   -1   13     -0.17      0.00
    5   -1   13      0.12      0.00
    6   -1   13      0.16      0.00
    7   -1   13      0.11      0.00
    8   -1   13      0.11      0.00
    9   -1   13     -0.13      0.00
   10   -1   13     -0.31      0.00
   11   -1   13     -0.27      0.00
  -10    0   13      0.21      0.00
   -9    0   13      0.11      0.00
   -8    0   13     -0.13      0.00
   -7    0   13     -0.05      0.00
   -6    0   13     -0.04      0.00
   -5    0   13      0.05      0.00
   -4    0   13     -0.39      0.00
   -3    0   13     -0.10      0.00
   -2    0   13     -0.31      0.00
   -1    0   13     -0.55      0.00
    0    0   13     -0.57      0.00
    1    0   13     -0.68      0.00
    2    0   13     -0.52      0.00
    3    0   13     -0.34      0.00
    4    0   13     -0.32      0.00
    5    0   13      0.04      0.00
    6    0   13      0.12      0.00
    7    0   13      0.09      0.00
    8    0   13      0.01      0.00
    9    0   13      0.14      0.00
   10    0   13     -0.33      0.00
   11    0   13     -0.26      0.00
   12    0   13      0.30      0.00
  -10    1   13     -0.19      0.00
   -9    1   13      0.08      0.00
   -8    1   13     -0.35      0.00
   -7    1   13     -0.15      0.00
   -6    1   13     -0.19      0.00
   -5    1   13     -0.22      0.00
   -4    1   13     -0.09      0.00
   -3    1   13     -0.18      0.00
   -2    1   13     -0.28      0.00
   -1    1   13     -0.50      0.00
    0    1   13     -0.55      0.00
    1    1   13     -0.64      0.00
    2    1   13     -0.60      0.00
    3    1   13     -0.45      0.00
    4    1   13     -0.39      0.00
    5    1   13     -0.08      0.00
    6    1   13      0.23      0.00
    7    1   13      0.26      0.00
    8    1   13      0.16      0.00
    9    1   13      0.24      0.00
   10    1   13     -0.39      0.00
   11    1   13     -0.29      0.00
   12    1   13     -0.18      0.00
  -10    2   13     -0.03      0.00
   -9    2   13      0.03      0.00
   -8    2   13     -0.12      0.00
   -7    2   13      0.03      0.00
   -6    2   13     -0.18      0.00
   -5    2   13     -0.35      0.00
   -4    2   13     -0.15      0.00
   -3    2   13     -0.20      0.00
   -2    2   13     -0.19      0.00
   -1    2   13     -0.41      0.00
    0    2   13     -0.77      0.00
    1    2   13     -0.46      0.00
    2    2   13     -0.45      0.00
    3    2   13     -0.20      0.00
    4    2   13     -0.29      0.00
    5    2   13     -0.06      0.00
    6    2   13      0.27      0.00
    7    2   13      0.18      0.00
    8    2   13      0.14      0.00
    9    2   13     -0.07      0.00
   10    2   13     -0.17      0.00
   11    2   13     -0.42      0.00
   12    2   13     -0.35      0.00
   -9    3   13     -0.24      0.00
   -8    3   13      0.21      0.00
   -7    3   13     -0.11      0.00
   -6    3   13     -0.20      0.00
   -5    3   13     -0.10      0.00
   -4    3   13     -0.15      0.00
   -3    3   13      0.12      0.00
   -2    3   13     -0.07      0.00
   -1    3   13     -0.30      0.00
    0    3   13     -0.39      0.00
    1    3   13     -0.28      0.00
    2    3   13     -0.17      0.00
    3    3   13     -0.21      0.00
    4    3   13     -0.31      0.00
    5    3   13     -0.08      0.00
    6    3   13      0.08      0.00
    7    3   13      0.21      0.00
    8    3   13      0.07      0.00
    9    3   13     -0.01      0.00
   10    3   13     -0.20      0.00
   11    3   13     -0.28      0.00
   12    3   13     -0.02      0.00
   13    3   13     -0.05      0.00
   -9    4   13      0.18      0.00
   -8    4   13      0.27      0.00
   -7    4   13      0.31      0.00
   -6    4   13      0.09      0.00
   -5    4   13      0.01      0.00
   -4    4   13      0.09      0.00
   -3    4   13     -0.08      0.00
   -2    4   13      0.05      0.00
   -1    4   13     -0.31      0.00
    0    4   13     -0.09      0.00
    1    4   13     -0.30      0.00
    2    4   13     -0.09      0.00
    3    4   13     -0.01      0.00
    4    4   13     -0.17      0.00
    5    4   13      0.00      0.00
    6    4   13      0.15      0.00
    7    4   13      0.19      0.00
    8    4   13     -0.07      0.00
    9    4   13     -0.07      0.00
   10    4   13     -0.21      0.00
   11    4   13     -0.01      0.00
   12    4   13      0.03      0.00
   13    4   13      0.12      0.00
   -8    5   13      0.10      0.00
   -7    5   13      0.45      0.00
   -6    5   13     -0.03      0.00
   -5    5   13     -0.22      0.00
   -4    5   13      0.06      0.00
   -3    5   13      0.13      0.00
   -2    5   13      0.10      0.00
   -1    5   13      0.00      0.00
    0    5   13      0.17      0.00
    1    5   13      0.02      0.00
    2    5   13      0.32      0.00
    3    5   13      0.10      0.00
    4    5   13      0.19      0.00
    5    5   13      0.12      0.00
    6    5   13      0.31      0.00
    7    5   13      0.20      0.00
    8    5   13     -0.06      0.00
    9    5   13      0.01      0.00
   10    5   13      0.09      0.00
   11    5   13     -0.05      0.00
   12    5   13     -0.01      0.00
   13    5   13      0.18      0.00
   -7    6   13      0.37      0.00
   -6    6   13      0.04      0.00
   -5    6   13     -0.25      0.00
   -4    6   13     -0.17      0.00
   -3    6   13      0.41      0.00
   -2    6   13     -0.25      0.00
   -1    6   13      0.28      0.00
    0    6   13      0.14      0.00
    1    6   13      0.39      0.00
    2    6   13      0.41      0.00
    3    6   13      0.21      0.00
    4    6   13      0.51      0.00
    5    6   13      0.30      0.00
    6    6   13      0.23      0.00
    7    6   13      0.17      0.00
    8    6   13      0.00      0.00
    9    6   13      0.03      0.00
   10    6   13     -0.06      0.00
   11    6   13     -0.12      0.00
   12    6   13     -0.41      0.00
   13    6   13     -0.21      0.00
   -7    7   13      0.09      0.00
   -6    7   13      0.20      0.00
   -5    7   13     -0.49      0.00
   -4    7   13     -0.24      0.00
   -3    7   13     -0.11      0.00
   -2    7   13      0.08      0.00
   -1    7   13      0.22      0.00
    0    7   13      0.16      0.00
    1    7   13      0.32      0.00
    2    7   13      0.29      0.00
    3    7   13      0.58      0.00
    4    7   13      0.31      0.00
    5    7   13      0.47      0.00
    6    7   13      0.24      0.00
    7    7   13      0.16      0.00
    8    7   13      0.25      0.00
    9    7   13     -0.27      0.00
   10    7   13     -0.18      0.00
   11    7   13     -0.18      0.00
   12    7   13     -0.60      0.00
   13    7   13     -0.57      0.00
   -6    8   13      0.23      0.00
   -5    8   13     -0.61      0.00
   -4    8   13     -0.31      0.00
   -3    8   13     -0.17      0.00
   -2    8   13      0.60      0.00
   -1    8   13      0.29      0.00
    0    8   13      0.28      0.00
    1    8   13     -0.03      0.00
    2    8   13      0.55      0.00
    3    8   13      0.51      0.00
    4    8   13      0.36      0.00
    5    8   13      0.49      0.00
    6    8   13      0.30      0.00
    7    8   13     -0.12      0.00
    8    8   13     -0.25      0.00
    9    8   13     -0.35      0.00
   10    8   13     -0.28      0.00
   11    8   13     -0.25      0.00
   12    8   13     -0.40      0.00
   13    8   13     -0.72      0.00
   -5    9   13     -0.33      0.00
   -4    9   13     -0.07      0.00
   -3    9   13      0.38      0.00
   -2    9   13      0.70      0.00
   -1    9   13      0.54      0.00
    0    9   13      0.26      0.00
    1    9   13     -0.15      0.00
    2    9   13      0.29      0.00
    3    9   13      0.45      0.00
    4    9   13      0.22      0.00
    5    9   13      0.14      0.00
    6    9   13      0.20      0.00
    7    9   13     -0.17      0.00
    8    9   13     -0.41      0.00
    9    9   13     -0.12      0.00
   10    9   13     -0.23      0.00
   11    9   13     -0.13      0.00
   12    9   13     -0.08      0.00
   13    9   13     -0.35      0.00
   -4   10   13      0.07      0.00
   -3   10   13      0.51      0.00
   -2   10   13      1.02      0.00
   -1   10   13      0.54      0.00
    0   10   13      0.65      0.00
    1   10   13     -0.20      0.00
    2   10   13      0.02      0.00
    3   10   13      0.45      0.00
    4   10   13     -0.19      0.00
    5   10   13      0.03      0.00
    6   10   13      0.44      0.00
    7   10   13     -0.19      0.00
    8   10   13     -0.54      0.00
    9   10   13     -0.49      0.00
   10   10   13      0.11      0.00
   11   10   13      0.01      0.00
   12   10   13      0.01      0.00
   13   10   13     -0.12      0.00
   -3   11   13      0.86      0.00
   -2   11   13      0.87      0.00
   -1   11   13      0.21      0.00
    0   11   13      0.15      0.00
    1   11   13     -0.47      0.00
    2   11   13     -0.27      0.00
    3   11   13     -0.11      0.00
    4   11   13     -0.35      0.00
    5   11   13     -0.27      0.00
    6   11   13      0.33      0.00
    7   11   13     -0.52      0.00
    8   11   13     -0.57      0.00
    9   11   13     -0.38      0.00
   10   11   13      0.20      0.00
   11   11   13     -0.03      0.00
   12   11   13     -0.18      0.00
   -2   12   13      0.03      0.00
   -1   12   13      0.40      0.00
    0   12   13     -0.35      0.00
    1   12   13      0.14      0.00
    2   12   13     -0.78      0.00
    3   12   13     -0.20      0.00
    4   12   13     -0.44      0.00
    5   12   13     -0.19      0.00
    6   12   13      0.21      0.00
    7   12   13     -0.31      0.00
    8   12   13     -0.43      0.00
    9   12   13     -0.39      0.00
   10   12   13     -0.01      0.00
   11   12   13     -0.02      0.00
   12   12   13     -0.14      0.00
   -1   13   13      0.53      0.00
    0   13   13     -0.66      0.00
    1   13   13     -0.43      0.00
    2   13   13     -1.05      0.00
    3   13   13     -0.14      0.00
    4   13   13      0.07      0.00
    5   13   13      0.31      0.00
    6   13   13      0.25      0.00
    7   13   13     -0.07      0.00
    8   13   13     -0.49      0.00
    9   13   13     -0.20      0.00
   10   13   13     -0.02      0.00
   11   13   13     -0.10      0.00
    1   14   13     -0.53      0.00
    2   14   13      0.02      0.00
    3   14   13      0.08      0.00
    4   14   13      0.94      0.00
    5   14   13      0.68      0.00
    6   14   13      0.28      0.00
    7   14   13      0.05      0.00
    8   14   13     -0.40      0.00
    9   14   13      0.07      0.00
   10   14   13     -0.16      0.00
    3   15   13      0.29      0.00
    4   15   13      0.92      0.00
    5   15   13      0.90      0.00
    6   15   13      0.01      0.00
    7   15   13      0.04      0.00
    8   15   13     -0.18      0.00
    9   15   13      0.08      0.00
   -7  -14   14      0.01      0.00
   -6  -14   14      0.04      0.00
   -5  -14   14     -0.02      0.00
   -4  -14   14      0.32      0.00
   -3  -14   14      0.26      0.00
   -2  -14   14      0.60      0.00
   -1  -14   14      0.30      0.00
   -8  -13   14      0.17      0.00
   -7  -13   14      0.17      0.00
   -6  -13   14     -0.11      0.00
   -5  -13   14      0.02      0.00
   -4  -13   14     -0.12      0.00
   -3  -13   14      0.09      0.00
   -2  -13   14      0.33      0.00
   -1  -13   14      0.41      0.00
    0  -13   14     -0.48      0.00
    1  -13   14     -0.13      0.00
   -9  -12   14     -0.11      0.00
   -8  -12   14     -0.06      0.00
   -7  -12   14     -0.06      0.00
   -6  -12   14      0.06      0.00
   -5  -12   14      0.14      0.00
   -4  -12   14     -0.23      0.00
   -3  -12   14     -0.26      0.00
   -2  -12   14      0.14      0.00
   -1  -12   14      0.51      0.00
    0  -12   14     -0.27      0.00
    1  -12   14     -0.46      0.00
    2  -12   14      0.22      0.00
    3  -12   14      0.14      0.00
  -10  -11   14     -0.46      0.00
   -9  -11   14     -0.22      0.00
   -8  -11   14      0.06      0.00
   -7  -11   14     -0.02      0.00
   -6  -11   14      0.10      0.00
   -5  -11   14      0.03      0.00
   -4  -11   14     -0.04      0.00
   -3  -11   14     -0.28      0.00
   -2  -11   14     -0.07      0.00
   -1  -11   14      0.24      0.00
    0  -11   14      0.07      0.00
    1  -11   14     -0.44      0.00
    2  -11   14      0.15      0.00
    3  -11   14     -0.13      0.00
    4  -11   14     -0.30      0.00
  -10  -10   14     -0.33      0.00
   -9  -10   14     -0.13      0.00
   -8  -10   14      0.11      0.00
   -7  -10   14     -0.02      0.00
   -6  -10   14     -0.11      0.00
   -5  -10   14      0.27      0.00
   -4  -10   14      0.26      0.00
   -3  -10   14      0.13      0.00
   -2  -10   14     -0.10      0.00
   -1  -10   14      0.01      0.00
    0  -10   14     -0.06      0.00
    1  -10   14     -0.63      0.00
    2  -10   14     -0.41      0.00
    3  -10   14     -0.34      0.00
    4  -10   14     -0.32      0.00
    5  -10   14      0.34      0.00
  -11   -9   14     -0.05      0.00
  -10   -9   14     -0.14      0.00
   -9   -9   14     -0.19      0.00
   -8   -9   14      0.11      0.00
   -7   -9   14      0.06      0.00
   -6   -9   14     -0.08      0.00
   -5   -9   14      0.19      0.00
   -4   -9   14      0.28      0.00
   -3   -9   14      0.23      0.00
   -2   -9   14     -0.17      0.00
   -1   -9   14     -0.37      0.00
    0   -9   14     -0.41      0.00
    1   -9   14     -0.51      0.00
    2   -9   14     -0.41      0.00
    3   -9   14     -0.16      0.00
    4   -9   14     -0.14      0.00
    5   -9   14      0.26      0.00
    6   -9   14      0.26      0.00
  -11   -8   14      0.10      0.00
  -10   -8   14     -0.03      0.00
   -9   -8   14     -0.13      0.00
   -8   -8   14     -0.14      0.00
   -7   -8   14     -0.10      0.00
   -6   -8   14      0.12      0.00
   -5   -8   14      0.00      0.00
   -4   -8   14      0.26      0.00
   -3   -8   14      0.01      0.00
   -2   -8   14     -0.17      0.00
   -1   -8   14     -0.29      0.00
    0   -8   14     -0.18      0.00
    1   -8   14     -0.38      0.00
    2   -8   14     -0.23      0.00
    3   -8   14     -0.07      0.00
    4   -8   14      0.15      0.00
    5   -8   14     -0.05      0.00
    6   -8   14      0.39      0.00
    7   -8   14     -0.18      0.00
  -11   -7   14      0.24      0.00
  -10   -7   14      0.00      0.00
   -9   -7   14     -0.12      0.00
   -8   -7   14     -0.37      0.00
   -7   -7   14      0.02      0.00
   -6   -7   14      0.29      0.00
   -5   -7   14      0.00      0.00
   -4   -7   14      0.00      0.00
   -3   -7   14     -0.09      0.00
   -2   -7   14     -0.31      0.00
   -1   -7   14     -0.04      0.00
    0   -7   14      0.08      0.00
    1   -7   14     -0.18      0.00
    2   -7   14     -0.13      0.00
    3   -7   14      0.13      0.00
    4   -7   14      0.06      0.00
    5   -7   14      0.00      0.00
    6   -7   14      0.22      0.00
    7   -7   14     -0.23      0.00
    8   -7   14     -0.40      0.00
  -11   -6   14      0.33      0.00
  -10   -6   14      0.10      0.00
   -9   -6   14      0.20      0.00
   -8   -6   14     -0.18      0.00
   -7   -6   14      0.16      0.00
   -6   -6   14      0.08      0.00
   -5   -6   14      0.20      0.00
   -4   -6   14      0.03      0.00
   -3   -6   14     -0.03      0.00
   -2   -6   14     -0.37      0.00
   -1   -6   14      0.21      0.00
    0   -6   14      0.28      0.00
    1   -6   14     -0.01      0.00
    2   -6   14     -0.30      0.00
    3   -6   14      0.11      0.00
    4   -6   14     -0.09      0.00
    5   -6   14      0.18      0.00
    6   -6   14     -0.13      0.00
    7   -6   14     -0.01      0.00
    8   -6   14     -0.28      0.00
  -11   -5   14      0.13      0.00
  -10   -5   14      0.22      0.00
   -9   -5   14      0.09      0.00
   -8   -5   14     -0.09      0.00
   -7   -5   14     -0.08      0.00
   -6   -5   14     -0.21      0.00
   -5   -5   14      0.06      0.00
   -4   -5   14      0.07      0.00
   -3   -5   14     -0.04      0.00
   -2   -5   14     -0.02      0.00
   -1   -5   14      0.02      0.00
    0   -5   14      0.18      0.00
    1   -5   14      0.00      0.00
    2   -5   14     -0.04      0.00
    3   -5   14     -0.11      0.00
    4   -5   14     -0.08      0.00
    5   -5   14     -0.06      0.00
    6   -5   14     -0.10      0.00
    7   -5   14     -0.06      0.00
    8   -5   14     -0.16      0.00
    9   -5   14      0.09      0.00
  -11   -4   14     -0.03      0.00
  -10   -4   14      0.12      0.00
   -9   -4   14     -0.10      0.00
   -8   -4   14      0.07      0.00
   -7   -4   14     -0.15      0.00
   -6   -4   14     -0.27      0.00
   -5   -4   14      0.01      0.00
   -4   -4   14      0.27      0.00
   -3   -4   14      0.16      0.00
   -2   -4   14      0.06      0.00
   -1   -4   14     -0.29      0.00
    0   -4   14      0.19      0.00
    1   -4   14      0.17      0.00
    2   -4   14      0.01      0.00
    3   -4   14     -0.39      0.00
    4   -4   14     -0.17      0.00
    5   -4   14      0.01      0.00
    6   -4   14      0.08      0.00
    7   -4   14     -0.01      0.00
    8   -4   14      0.16      0.00
    9   -4   14      0.45      0.00
   10   -4   14      0.39      0.00
  -11   -3   14      0.03      0.00
  -10   -3   14      0.19      0.00
   -9   -3   14      0.06      0.00
   -8   -3   14      0.08      0.00
   -7   -3   14     -0.17      0.00
   -6   -3   14     -0.09      0.00
   -5   -3   14     -0.09      0.00
   -4   -3   14     -0.05      0.00
   -3   -3   14     -0.03      0.00
   -2   -3   14     -0.14      0.00
   -1   -3   14     -0.25      0.00
    0   -3   14     -0.04      0.00
    1   -3   14      0.09      0.00
    2   -3   14     -0.15      0.00
    3   -3   14     -0.10      0.00
    4   -3   14     -0.20      0.00
    5   -3   14      0.20      0.00
    6   -3   14      0.15      0.00
    7   -3   14      0.04      0.00
    8   -3   14      0.22      0.00
    9   -3   14      0.43      0.00
   10   -3   14      0.02      0.00
  -11   -2   14      0.27      0.00
  -10   -2   14      0.62      0.00
   -9   -2   14      0.21      0.00
   -8   -2   14      0.23      0.00
   -7   -2   14     -0.14      0.00
   -6   -2   14      0.17      0.00
   -5   -2   14     -0.11      0.00
   -4   -2   14     -0.04      0.00
   -3   -2   14     -0.04      0.00
   -2   -2   14     -0.16      0.00
   -1   -2   14     -0.36      0.00
    0   -2   14     -0.24      0.00
    1   -2   14      0.00      0.00
    2   -2   14     -0.04      0.00
    3   -2   14     -0.20      0.00
    4   -2   14     -0.28      0.00
    5   -2   14      0.14      0.00
    6   -2   14      0.25      0.00
    7   -2   14      0.02      0.00
    8   -2   14      0.42      0.00
    9   -2   14      0.38      0.00
   10   -2   14     -0.14      0.00
   11   -2   14      0.16      0.00
  -10   -1   14      0.66      0.00
   -9   -1   14      0.37      0.00
   -8   -1   14      0.14      0.00
   -7   -1   14     -0.11      0.00
   -6   -1   14      0.19      0.00
   -5   -1   14      0.02      0.00
   -4   -1   14      0.03      0.00
   -3   -1   14     -0.31      0.00
   -2   -1   14     -0.32      0.00
   -1   -1   14     -0.36      0.00
    0   -1   14     -0.40      0.00
    1   -1   14     -0.31      0.00
    2   -1   14     -0.29      0.00
    3   -1   14     -0.48      0.00
    4   -1   14     -0.16      0.00
    5   -1   14      0.08      0.00
    6   -1   14      0.33      0.00
    7   -1   14      0.17      0.00
    8   -1   14      0.43      0.00
    9   -1   14      0.13      0.00
   10   -1   14     -0.31      0.00
   11   -1   14     -0.13      0.00
  -10    0   14      0.44      0.00
   -9    0   14      0.17      0.00
   -8    0   14      0.02      0.00
   -7    0   14      0.01      0.00
   -6    0   14     -0.05      0.00
   -5    0   14     -0.09      0.00
   -4    0   14     -0.15      0.00
   -3    0   14     -0.23      0.00
   -2    0   14     -0.29      0.00
   -1    0   14     -0.40      0.00
    0    0   14     -0.58      0.00
    1    0   14     -0.49      0.00
    2    0   14     -0.41      0.00
    3    0   14     -0.42      0.00
    4    0   14     -0.24      0.00
    5    0   14     -0.02      0.00
    6    0   14      0.26      0.00
    7    0   14      0.21      0.00
    8    0   14      0.27      0.00
    9    0   14      0.16      0.00
   10    0   14     -0.01      0.00
   11    0   14     -0.30      0.00
   12    0   14      0.29      0.00
  -10    1   14      0.24      0.00
   -9    1   14     -0.28      0.00
   -8    1   14     -0.19      0.00
   -7    1   14     -0.17      0.00
   -6    1   14     -0.25      0.00
   -5    1   14     -0.22      0.00
   -4    1   14     -0.23      0.00
   -3    1   14      0.07      0.00
   -2    1   14     -0.27      0.00
   -1    1   14     -0.36      0.00
    0    1   14     -0.34      0.00
    1    1   14     -0.59      0.00
    2    1   14     -0.38      0.00
    3    1   14     -0.40      0.00
    4    1   14     -0.19      0.00
    5    1   14      0.02      0.00
    6    1   14      0.23      0.00
    7    1   14      0.45      0.00
    8    1   14      0.25      0.00
    9    1   14      0.32      0.00
   10    1   14     -0.09      0.00
   11    1   14     -0.30      0.00
   12    1   14      0.04      0.00
   -9    2   14     -0.07      0.00
   -8    2   14     -0.47      0.00
   -7    2   14      0.12      0.00
   -6    2   14     -0.04      0.00
   -5    2   14     -0.40      0.00
   -4    2   14     -0.25      0.00
   -3    2   14     -0.10      0.00
   -2    2   14     -0.15      0.00
   -1    2   14     -0.25      0.00
    0    2   14     -0.39      0.00
    1    2   14     -0.37      0.00
    2    2   14     -0.25      0.00
    3    2   14     -0.11      0.00
    4    2   14     -0.06      0.00
    5    2   14      0.08      0.00
    6    2   14      0.32      0.00
    7    2   14      0.32      0.00
    8    2   14      0.13      0.00
    9    2   14      0.01      0.00
   10    2   14     -0.20      0.00
   11    2   14     -0.14      0.00
   12    2   14     -0.28      0.00
   -9    3   14      0.09      0.00
   -8    3   14     -0.29      0.00
   -7    3   14      0.22      0.00
   -6    3   14     -0.05      0.00
   -5    3   14     -0.26      0.00
   -4    3   14     -0.15      0.00
   -3    3   14      0.02      0.00
   -2    3   14      0.00      0.00
   -1    3   14      0.01      0.00
    0    3   14     -0.25      0.00
    1    3   14      0.08      0.00
    2    3   14     -0.14      0.00
    3    3   14      0.03      0.00
    4    3   14      0.05      0.00
    5    3   14      0.23      0.00
    6    3   14      0.36      0.00
    7    3   14      0.10      0.00
    8    3   14      0.27      0.00
    9    3   14     -0.22      0.00
   10    3   14     -0.07      0.00
   11    3   14     -0.25      0.00
   12    3   14      0.03      0.00
   -8    4   14      0.42      0.00
   -7    4   14      0.42      0.00
   -6    4   14      0.28      0.00
   -5    4   14      0.11      0.00
   -4    4   14     -0.16      0.00
   -3    4   14      0.06      0.00
   -2    4   14     -0.15      0.00
   -1    4   14      0.03      0.00
    0    4   14     -0.05      0.00
    1    4   14      0.06      0.00
    2    4   14      0.02      0.00
    3    4   14      0.16      0.00
    4    4   14      0.15      0.00
    5    4   14      0.33      0.00
    6    4   14      0.26      0.00
    7    4   14      0.21      0.00
    8    4   14      0.03      0.00
    9    4   14     -0.17      0.00
   10    4   14     -0.23      0.00
   11    4   14     -0.04      0.00
   12    4   14      0.18      0.00
   13    4   14      0.12      0.00
   -8    5   14      0.43      0.00
   -7    5   14      0.64      0.00
   -6    5   14      0.24      0.00
   -5    5   14     -0.26      0.00
   -4    5   14      0.01      0.00
   -3    5   14     -0.05      0.00
   -2    5   14      0.23      0.00
   -1    5   14     -0.13      0.00
    0    5   14      0.30      0.00
    1    5   14      0.28      0.00
    2    5   14      0.32      0.00
    3    5   14      0.44      0.00
    4    5   14      0.23      0.00
    5    5   14      0.51      0.00
    6    5   14      0.42      0.00
    7    5   14      0.31      0.00
    8    5   14      0.00      0.00
    9    5   14      0.04      0.00
   10    5   14     -0.03      0.00
   11    5   14      0.10      0.00
   12    5   14     -0.03      0.00
   13    5   14      0.22      0.00
   -7    6   14      0.74      0.00
   -6    6   14      0.09      0.00
   -5    6   14     -0.25      0.00
   -4    6   14     -0.14      0.00
   -3    6   14      0.11      0.00
   -2    6   14      0.05      0.00
   -1    6   14     -0.15      0.00
    0    6   14      0.37      0.00
    1    6   14      0.44      0.00
    2    6   14      0.60      0.00
    3    6   14      0.40      0.00
    4    6   14      0.57      0.00
    5    6   14      0.45      0.00
    6    6   14      0.24      0.00
    7    6   14      0.12      0.00
    8    6   14     -0.07      0.00
    9    6   14      0.00      0.00
   10    6   14      0.01      0.00
   11    6   14     -0.20      0.00
   12    6   14     -0.20      0.00
   13    6   14     -0.17      0.00
   -6    7   14     -0.02      0.00
   -5    7   14     -0.18      0.00
   -4    7   14     -0.63      0.00
   -3    7   14      0.17      0.00
   -2    7   14     -0.33      0.00
   -1    7   14      0.30      0.00
    0    7   14      0.14      0.00
    1    7   14      0.38      0.00
    2    7   14      0.48      0.00
    3    7   14      0.39      0.00
    4    7   14      0.54      0.00
    5    7   14      0.25      0.00
    6    7   14      0.06      0.00
    7    7   14      0.17      0.00
    8    7   14     -0.02      0.00
    9    7   14     -0.04      0.00
   10    7   14     -0.23      0.00
   11    7   14     -0.18      0.00
   12    7   14     -0.47      0.00
   13    7   14     -0.39      0.00
   -6    8   14      0.14      0.00
   -5    8   14     -0.41      0.00
   -4    8   14     -0.62      0.00
   -3    8   14     -0.24      0.00
   -2    8   14     -0.03      0.00
   -1    8   14      0.49      0.00
    0    8   14      0.28      0.00
    1    8   14      0.22      0.00
    2    8   14      0.32      0.00
    3    8   14      0.52      0.00
    4    8   14      0.23      0.00
    5    8   14      0.44      0.00
    6    8   14      0.13      0.00
    7    8   14     -0.20      0.00
    8    8   14     -0.30      0.00
    9    8   14     -0.52      0.00
   10    8   14     -0.25      0.00
   11    8   14     -0.11      0.00
   12    8   14     -0.49      0.00
   13    8   14     -0.32      0.00
   -5    9   14     -0.61      0.00
   -4    9   14     -0.28      0.00
   -3    9   14      0.01      0.00
   -2    9   14      0.33      0.00
   -1    9   14      0.77      0.00
    0    9   14      0.46      0.00
    1    9   14     -0.01      0.00
    2    9   14      0.15      0.00
    3    9   14      0.22      0.00
    4    9   14      0.21      0.00
    5    9   14      0.19      0.00
    6    9   14      0.03      0.00
    7    9   14     -0.35      0.00
    8    9   14     -0.43      0.00
    9    9   14     -0.28      0.00
   10    9   14     -0.08      0.00
   11    9   14      0.11      0.00
   12    9   14     -0.12      0.00
   -4   10   14     -0.06      0.00
   -3   10   14      0.23      0.00
   -2   10   14      0.51      0.00
   -1   10   14      0.84      0.00
    0   10   14      0.63      0.00
    1   10   14      0.17      0.00
    2   10   14      0.04      0.00
    3   10   14      0.19      0.00
    4   10   14      0.01      0.00
    5   10   14     -0.01      0.00
    6   10   14      0.28      0.00
    7   10   14      0.04      0.00
    8   10   14     -0.71      0.00
    9   10   14     -0.35      0.00
   10   10   14     -0.11      0.00
   11   10   14      0.37      0.00
   12   10   14      0.09      0.00
   -3   11   14      0.48      0.00
   -2   11   14      0.97      0.00
   -1   11   14      0.09      0.00
    0   11   14      0.58      0.00
    1   11   14     -0.47      0.00
    2   11   14     -0.14      0.00
    3   11   14     -0.15      0.00
    4   11   14     -0.34      0.00
    5   11   14     -0.08      0.00
    6   11   14      0.29      0.00
    7   11   14     -0.18      0.00
    8   11   14     -0.92      0.00
    9   11   14     -0.41      0.00
   10   11   14      0.07      0.00
   11   11   14      0.20      0.00
   12   11   14      0.00      0.00
   -2   12   14      0.23      0.00
   -1   12   14     -0.47      0.00
    0   12   14      0.31      0.00
    1   12   14     -0.56      0.00
    2   12   14     -0.07      0.00
    3   12   14     -0.32      0.00
    4   12   14     -0.16      0.00
    5   12   14     -0.16      0.00
    6   12   14      0.47      0.00
    7   12   14     -0.20      0.00
    8   12   14     -0.59      0.00
    9   12   14     -0.54      0.00
   10   12   14     -0.19      0.00
   11   12   14     -0.05      0.00
    0   13   14     -0.33      0.00
    1   13   14     -0.44      0.00
    2   13   14     -0.98      0.00
    3   13   14      0.01      0.00
    4   13   14      0.13      0.00
    5   13   14      0.43      0.00
    6   13   14      0.72      0.00
    7   13   14     -0.03      0.00
    8   13   14     -0.43      0.00
    9   13   14     -0.70      0.00
   10   13   14     -0.04      0.00
   11   13   14     -0.12      0.00
    1   14   14     -0.05      0.00
    2   14   14     -0.60      0.00
    3   14   14      0.57      0.00
    4   14   14      0.93      0.00
    5   14   14      0.98      0.00
    6   14   14      0.70      0.00
    7   14   14      0.11      0.00
    8   14   14     -0.27      0.00
    9   14   14     -0.38      0.00
   10   14   14      0.06      0.00
    4   15   14      1.24      0.00
    5   15   14      0.91      0.00
    6   15   14      0.42      0.00
    7   15   14      0.11      0.00
    8   15   14     -0.10      0.00
   -6  -14   15     -0.02      0.00
   -5  -14   15     -0.14      0.00
   -4  -14   15     -0.30      0.00
   -3  -14   15     -0.13      0.00
   -2  -14   15      0.59      0.00
   -8  -13   15      0.17      0.00
   -7  -13   15      0.00      0.00
   -6  -13   15     -0.12      0.00
   -5  -13   15     -0.28      0.00
   -4  -13   15     -0.33      0.00
   -3  -13   15     -0.40      0.00
   -2  -13   15      0.44      0.00
   -1  -13   15      0.28      0.00
    0  -13   15     -0.32      0.00
    1  -13   15     -0.07      0.00
   -9  -12   15     -0.06      0.00
   -8  -12   15     -0.09      0.00
   -7  -12   15     -0.33      0.00
   -6  -12   15     -0.36      0.00
   -5  -12   15      0.06      0.00
   -4  -12   15     -0.17      0.00
   -3  -12   15     -0.49      0.00
   -2  -12   15      0.13      0.00
   -1  -12   15      0.49      0.00
    0  -12   15     -0.31      0.00
    1  -12   15     -0.02      0.00
    2  -12   15     -0.11      0.00
   -9  -11   15     -0.27      0.00
   -8  -11   15     -0.13      0.00
   -7  -11   15     -0.26      0.00
   -6  -11   15     -0.32      0.00
   -5  -11   15      0.06      0.00
   -4  -11   15      0.12      0.00
   -3  -11   15     -0.35      0.00
   -2  -11   15     -0.08      0.00
   -1  -11   15      0.31      0.00
    0  -11   15     -0.12      0.00
    1  -11   15      0.17      0.00
    2  -11   15      0.13      0.00
    3  -11   15     -0.15      0.00
    4  -11   15     -0.02      0.00
  -10  -10   15     -0.14      0.00
   -9  -10   15     -0.03      0.00
   -8  -10   15     -0.09      0.00
   -7  -10   15     -0.17      0.00
   -6  -10   15     -0.34      0.00
   -5  -10   15     -0.07      0.00
   -4  -10   15      0.49      0.00
   -3  -10   15      0.06      0.00
   -2  -10   15     -0.07      0.00
   -1  -10   15      0.17      0.00
    0  -10   15      0.01      0.00
    1  -10   15     -0.21      0.00
    2  -10   15     -0.15      0.00
    3  -10   15     -0.57      0.00
    4  -10   15     -0.22      0.00
    5  -10   15      0.19      0.00
  -10   -9   15      0.07      0.00
   -9   -9   15      0.02      0.00
   -8   -9   15     -0.10      0.00
   -7   -9   15     -0.04      0.00
   -6   -9   15     -0.25      0.00
   -5   -9   15     -0.06      0.00
   -4   -9   15      0.38      0.00
   -3   -9   15      0.32      0.00
   -2   -9   15     -0.21      0.00
   -1   -9   15     -0.07      0.00
    0   -9   15     -0.24      0.00
    1   -9   15     -0.42      0.00
    2   -9   15     -0.14      0.00
    3   -9   15     -0.27      0.00
    4   -9   15     -0.27      0.00
    5   -9   15      0.34      0.00
    6   -9   15     -0.03      0.00
  -10   -8   15      0.33      0.00
   -9   -8   15      0.06      0.00
   -8   -8   15     -0.10      0.00
   -7   -8   15     -0.14      0.00
   -6   -8   15     -0.11      0.00
   -5   -8   15     -0.01      0.00
   -4   -8   15      0.16      0.00
   -3   -8   15      0.27      0.00
   -2   -8   15     -0.22      0.00
   -1   -8   15     -0.01      0.00
    0   -8   15     -0.10      0.00
    1   -8   15     -0.31      0.00
    2   -8   15     -0.19      0.00
    3   -8   15     -0.08      0.00
    4   -8   15     -0.12      0.00
    5   -8   15      0.17      0.00
    6   -8   15     -0.02      0.00
    7   -8   15     -0.19      0.00
  -10   -7   15      0.44      0.00
   -9   -7   15      0.04      0.00
   -8   -7   15     -0.11      0.00
   -7   -7   15     -0.26      0.00
   -6   -7   15      0.22      0.00
   -5   -7   15     -0.05      0.00
   -4   -7   15      0.10      0.00
   -3   -7   15      0.07      0.00
   -2   -7   15     -0.08      0.00
   -1   -7   15     -0.09      0.00
    0   -7   15      0.16      0.00
    1   -7   15     -0.22      0.00
    2   -7   15      0.00      0.00
    3   -7   15      0.07      0.00
    4   -7   15      0.15      0.00
    5   -7   15     -0.17      0.00
    6   -7   15      0.16      0.00
    7   -7   15     -0.40      0.00
  -11   -6   15      0.41      0.00
  -10   -6   15      0.39      0.00
   -9   -6   15      0.33      0.00
   -8   -6   15      0.21      0.00
   -7   -6   15     -0.02      0.00
   -6   -6   15      0.29      0.00
   -5   -6   15      0.04      0.00
   -4   -6   15      0.14      0.00
   -3   -6   15      0.11      0.00
   -2   -6   15     -0.19      0.00
   -1   -6   15      0.05      0.00
    0   -6   15      0.33      0.00
    1   -6   15     -0.12      0.00
    2   -6   15     -0.25      0.00
    3   -6   15      0.03      0.00
    4   -6   15     -0.05      0.00
    5   -6   15     -0.10      0.00
    6   -6   15      0.10      0.00
    7   -6   15     -0.36      0.00
    8   -6   15     -0.05      0.00
  -11   -5   15      0.35      0.00
  -10   -5   15      0.13      0.00
   -9   -5   15      0.52      0.00
   -8   -5   15      0.10      0.00
   -7   -5   15      0.11      0.00
   -6   -5   15     -0.09      0.00
   -5   -5   15     -0.05      0.00
   -4   -5   15     -0.05      0.00
   -3   -5   15      0.22      0.00
   -2   -5   15     -0.19      0.00
   -1   -5   15      0.18      0.00
    0   -5   15     -0.02      0.00
    1   -5   15     -0.11      0.00
    2   -5   15     -0.26      0.00
    3   -5   15      0.16      0.00
    4   -5   15     -0.23      0.00
    5   -5   15     -0.03      0.00
    6   -5   15     -0.09      0.00
    7   -5   15     -0.23      0.00
    8   -5   15     -0.11      0.00
    9   -5   15      0.25      0.00
  -10   -4   15     -0.04      0.00
   -9   -4   15      0.26      0.00
   -8   -4   15      0.06      0.00
   -7   -4   15      0.19      0.00
   -6   -4   15     -0.19      0.00
   -5   -4   15     -0.08      0.00
   -4   -4   15      0.15      0.00
   -3   -4   15      0.31      0.00
   -2   -4   15      0.01      0.00
   -1   -4   15     -0.16      0.00
    0   -4   15     -0.05      0.00
    1   -4   15     -0.07      0.00
    2   -4   15     -0.06      0.00
    3   -4   15     -0.35      0.00
    4   -4   15     -0.26      0.00
    5   -4   15     -0.15      0.00
    6   -4   15      0.02      0.00
    7   -4   15     -0.08      0.00
    8   -4   15      0.09      0.00
    9   -4   15      0.57      0.00
  -10   -3   15     -0.01      0.00
   -9   -3   15      0.31      0.00
   -8   -3   15      0.10      0.00
   -7   -3   15      0.07      0.00
   -6   -3   15     -0.13      0.00
   -5   -3   15      0.00      0.00
   -4   -3   15     -0.02      0.00
   -3   -3   15      0.03      0.00
   -2   -3   15     -0.02      0.00
   -1   -3   15     -0.39      0.00
    0   -3   15     -0.07      0.00
    1   -3   15     -0.15      0.00
    2   -3   15     -0.06      0.00
    3   -3   15     -0.29      0.00
    4   -3   15     -0.01      0.00
    5   -3   15      0.03      0.00
    6   -3   15      0.08      0.00
    7   -3   15      0.13      0.00
    8   -3   15      0.16      0.00
    9   -3   15      0.48      0.00
   10   -3   15      0.34      0.00
  -10   -2   15      0.36      0.00
   -9   -2   15      0.55      0.00
   -8   -2   15      0.22      0.00
   -7   -2   15      0.05      0.00
   -6   -2   15     -0.03      0.00
   -5   -2   15      0.14      0.00
   -4   -2   15     -0.15      0.00
   -3   -2   15      0.07      0.00
   -2   -2   15      0.00      0.00
   -1   -2   15     -0.41      0.00
    0   -2   15     -0.22      0.00
    1   -2   15      0.03      0.00
    2   -2   15     -0.13      0.00
    3   -2   15     -0.06      0.00
    4   -2   15     -0.28      0.00
    5   -2   15      0.11      0.00
    6   -2   15      0.09      0.00
    7   -2   15      0.16      0.00
    8   -2   15      0.28      0.00
    9   -2   15      0.53      0.00
   10   -2   15      0.11      0.00
  -10   -1   15      0.74      0.00
   -9   -1   15      0.45      0.00
   -8   -1   15      0.49      0.00
   -7   -1   15     -0.04      0.00
   -6   -1   15      0.00      0.00
   -5   -1   15      0.20      0.00
   -4   -1   15      0.01      0.00
   -3   -1   15     -0.06      0.00
   -2   -1   15     -0.12      0.00
   -1   -1   15     -0.39      0.00
    0   -1   15     -0.28      0.00
    1   -1   15     -0.13      0.00
    2   -1   15     -0.25      0.00
    3   -1   15     -0.14      0.00
    4   -1   15     -0.19      0.00
    5   -1   15      0.17      0.00
    6   -1   15      0.27      0.00
    7   -1   15      0.22      0.00
    8   -1   15      0.43      0.00
    9   -1   15      0.40      0.00
   10   -1   15     -0.22      0.00
   11   -1   15     -0.06      0.00
  -10    0   15      0.52      0.00
   -9    0   15      0.23      0.00
   -8    0   15      0.35      0.00
   -7    0   15      0.17      0.00
   -6    0   15     -0.01      0.00
   -5    0   15     -0.14      0.00
   -4    0   15      0.02      0.00
   -3    0   15     -0.30      0.00
   -2    0   15     -0.11      0.00
   -1    0   15     -0.27      0.00
    0    0   15     -0.44      0.00
    1    0   15     -0.17      0.00
    2    0   15     -0.22      0.00
    3    0   15     -0.27      0.00
    4    0   15     -0.11      0.00
    5    0   15      0.00      0.00
    6    0   15      0.25      0.00
    7    0   15      0.15      0.00
    8    0   15      0.30      0.00
    9    0   15      0.29      0.00
   10    0   15      0.06      0.00
   11    0   15      0.06      0.00
   -9    1   15     -0.21      0.00
   -8    1   15     -0.03      0.00
   -7    1   15      0.09      0.00
   -6    1   15     -0.17      0.00
   -5    1   15     -0.39      0.00
   -4    1   15      0.00      0.00
   -3    1   15     -0.11      0.00
   -2    1   15     -0.03      0.00
   -1    1   15     -0.15      0.00
    0    1   15     -0.26      0.00
    1    1   15     -0.23      0.00
    2    1   15     -0.18      0.00
    3    1   15     -0.26      0.00
    4    1   15      0.07      0.00
    5    1   15      0.17      0.00
    6    1   15      0.22      0.00
    7    1   15      0.30      0.00
    8    1   15      0.35      0.00
    9    1   15      0.21      0.00
   10    1   15      0.25      0.00
   11    1   15     -0.15      0.00
   12    1   15      0.04      0.00
   -9    2   15     -0.62      0.00
   -8    2   15     -0.15      0.00
   -7    2   15      0.02      0.00
   -6    2   15      0.20      0.00
   -5    2   15     -0.35      0.00
   -4    2   15     -0.31      0.00
   -3    2   15     -0.09      0.00
   -2    2   15     -0.26      0.00
[truncated: 186,949 more chars]
